# Supplementary material for: Response of grassland productivity to climate change and anthropogenic activities in arid regions of Central Asia
Source: PeerJ. 2020 Aug 31;8:e9797. doi: 10.7717/peerj.9797 (PMC7469937; doi:10.7717/peerj.9797)
Supplement: Data S1 [file peerj-08-9797-s001.zip]

Archive with 43 entries (39 files):
- raw data/
- raw data/The original data of the graph presented in the article/
- raw data/The original data of the graph presented in the article/Graph of annual average precipitation.xlsx
- raw data/The original data of the graph presented in the article/Graph of annual average temperature.xlsx
- raw data/The original data of the graph presented in the article/Interannual variation trend of grassland NPPA from 2001-2015.xlsx
- raw data/The original data of the graph presented in the article/Interannual variation trend of grassland NPPH from 2001-2015.xlsx
- raw data/The original data of the graph presented in the article/Interannual variation trend of grassland NPPP from 2001-2015.xlsx
- raw data/The original data of the graph presented in the article/NPPA change caused by climate change and anthropogenic activities in different seasonal grazing pastures from 2001-2015.xlsx
- raw data/The original data of the graph presented in the article/The rate of change of NPP.xlsx
- raw data/The original data of the graph presented in the article/Times series of NPPA, NPPP, MAT (mean annual temperature), and MAP (mean annual precipitation) over the grassland ecosystem in study area from 2001-2015.xlsx
- raw data/climate data/
- raw data/climate data/54 station precipitation temperature solar radiation.xlsx
- raw data/npp data/
- raw data/npp data/▓▌╡╪npp2001.tfw
- raw data/npp data/▓▌╡╪npp2001.tif.aux.xml
- raw data/npp data/▓▌╡╪npp2002.tfw
- raw data/npp data/▓▌╡╪npp2002.tif.aux.xml
- raw data/npp data/▓▌╡╪npp2003.tfw
- raw data/npp data/▓▌╡╪npp2003.tif.aux.xml
- raw data/npp data/▓▌╡╪npp2004.tfw
- raw data/npp data/▓▌╡╪npp2004.tif.aux.xml
- raw data/npp data/▓▌╡╪npp2005.tfw
- raw data/npp data/▓▌╡╪npp2005.tif.aux.xml
- raw data/npp data/▓▌╡╪npp2006.tfw
- raw data/npp data/▓▌╡╪npp2006.tif.aux.xml
- raw data/npp data/▓▌╡╪npp2007.tfw
- raw data/npp data/▓▌╡╪npp2007.tif.aux.xml
- raw data/npp data/▓▌╡╪npp2008.tfw
- raw data/npp data/▓▌╡╪npp2008.tif.aux.xml
- raw data/npp data/▓▌╡╪npp2009.tfw
- raw data/npp data/▓▌╡╪npp2009.tif.aux.xml
- raw data/npp data/▓▌╡╪npp2010.tfw
- raw data/npp data/▓▌╡╪npp2010.tif.aux.xml
- raw data/npp data/▓▌╡╪npp2011.tfw
- raw data/npp data/▓▌╡╪npp2011.tif.aux.xml
- raw data/npp data/▓▌╡╪npp2012.tfw
- raw data/npp data/▓▌╡╪npp2012.tif.aux.xml
- raw data/npp data/▓▌╡╪npp2013.tfw
- raw data/npp data/▓▌╡╪npp2013.tif.aux.xml
- raw data/npp data/▓▌╡╪npp2014.tfw
- raw data/npp data/▓▌╡╪npp2014.tif.aux.xml
- raw data/npp data/▓▌╡╪npp2015.tfw
- raw data/npp data/▓▌╡╪npp2015.tif.aux.xml
