# Supplementary material for: Response of grassland productivity to climate change and anthropogenic activities in arid regions of Central Asia
Source: PeerJ. 2020 Aug 31;8:e9797. doi: 10.7717/peerj.9797 (PMC7469937; doi:10.7717/peerj.9797)
Supplement: Data S1 [file peerj-08-9797-s001.zip › raw data/The original data of the graph presented in the article/Graph of annual average precipitation.xlsx]

## Sheet: Sheet1
2001	213.4
2002	178.6
2003	241.9
2004	197.9
2005	235.7
2006	188.7
2007	143
2008	162.4
2009	213.6
2010	350.4
2011	208.6
2012	223.3
2013	211.7
2014	155
2015	227.4
