# Supplementary material for: Response of grassland productivity to climate change and anthropogenic activities in arid regions of Central Asia
Source: PeerJ. 2020 Aug 31;8:e9797. doi: 10.7717/peerj.9797 (PMC7469937; doi:10.7717/peerj.9797)
Supplement: Data S1 [file peerj-08-9797-s001.zip › raw data/The original data of the graph presented in the article/Graph of annual average temperature.xlsx]

## Sheet: Sheet1
2001	3.53333
2002	5.00833
2003	3.34167
2004	4.375
2005	3.34167
2006	4.35833
2007	6.01667
2008	5.45833
2009	4.14167
2010	2.80833
2011	4.01667
2012	3.75833
2013	5.40833
2014	4.29167
2015	5.68333
