# Supplementary material for: Response of grassland productivity to climate change and anthropogenic activities in arid regions of Central Asia
Source: PeerJ. 2020 Aug 31;8:e9797. doi: 10.7717/peerj.9797 (PMC7469937; doi:10.7717/peerj.9797)
Supplement: Data S1 [file peerj-08-9797-s001.zip › raw data/The original data of the graph presented in the article/Interannual variation trend of grassland NPPA from 2001-2015.xlsx]

## Sheet: Sheet1
2001	130.654
2002	118.629
2003	127.165
2004	119.885
2005	124.467
2006	125.624
2007	118.246
2008	94.0495
2009	112.093
2010	121.131
2011	133.355
2012	121.196
2013	145.228
2014	110.753
2015	118.087
