# Supplementary material for: Response of grassland productivity to climate change and anthropogenic activities in arid regions of Central Asia
Source: PeerJ. 2020 Aug 31;8:e9797. doi: 10.7717/peerj.9797 (PMC7469937; doi:10.7717/peerj.9797)
Supplement: Data S1 [file peerj-08-9797-s001.zip › raw data/The original data of the graph presented in the article/Interannual variation trend of grassland NPPH from 2001-2015.xlsx]

## Sheet: Sheet1
2001	189.97
2002	229.45
2003	242.31
2004	224.45
2005	250.46
2006	187.85
2007	252.65
2008	185.49
2009	255.45
2010	382.85
2011	240.73
2012	238.1
2013	238.27
2014	189.33
2015	330.12
