# Supplementary material for: Response of grassland productivity to climate change and anthropogenic activities in arid regions of Central Asia
Source: PeerJ. 2020 Aug 31;8:e9797. doi: 10.7717/peerj.9797 (PMC7469937; doi:10.7717/peerj.9797)
Supplement: Data S1 [file peerj-08-9797-s001.zip › raw data/The original data of the graph presented in the article/Interannual variation trend of grassland NPPP from 2001-2015.xlsx]

## Sheet: Sheet1
2001	320.284
2002	347.907
2003	369.231
2004	344.077
2005	374.764
2006	313.091
2007	370.631
2008	279.239
2009	367.582
2010	504.182
2011	373.914
2012	359.243
2013	383.191
2014	299.721
2015	448.263
