# Supplementary material for: Response of grassland productivity to climate change and anthropogenic activities in arid regions of Central Asia
Source: PeerJ. 2020 Aug 31;8:e9797. doi: 10.7717/peerj.9797 (PMC7469937; doi:10.7717/peerj.9797)
Supplement: Data S1 [file peerj-08-9797-s001.zip › raw data/The original data of the graph presented in the article/NPPA change caused by climate change and anthropogenic activities in different seasonal grazing pastures from 2001-2015.xlsx]

## Sheet: Sheet1
	CI	HI	BCI	BHI	CD	HD	BCD	BHD
summer pasture	43.54	11.7	15.58	13.51	0.54	14.22	0.2	0.71
spring and autumn pasture	31.36	0	0.51	0.15	0	67.98	0	0
winter pasture	22.94	1.6	0.59	0.47	1.34	72.25	0.41	0.4
