# Supplementary material for: Response of grassland productivity to climate change and anthropogenic activities in arid regions of Central Asia
Source: PeerJ. 2020 Aug 31;8:e9797. doi: 10.7717/peerj.9797 (PMC7469937; doi:10.7717/peerj.9797)
Supplement: Data S1 [file peerj-08-9797-s001.zip › raw data/The original data of the graph presented in the article/The rate of change of NPP.xlsx]

## Sheet: Sheet1
CI	0.72
HI	1.85
BHI	3.34
BCI	3.12
CD	-0.38
HD	-0.77
BHD	-1.66
BCD	-0.84
