# Supplementary material for: Response of grassland productivity to climate change and anthropogenic activities in arid regions of Central Asia
Source: PeerJ. 2020 Aug 31;8:e9797. doi: 10.7717/peerj.9797 (PMC7469937; doi:10.7717/peerj.9797)
Supplement: Data S1 [file peerj-08-9797-s001.zip › raw data/The original data of the graph presented in the article/Times series of NPPA, NPPP, MAT (mean annual temperature), and MAP (mean annual precipitation) over the grassland ecosystem in study area from 2001-2015.xlsx]

## Sheet: Sheet1
	Pre	Tem	NPPA	NPPP
2001	213.4	3.53333	130.654	320.284
2002	178.6	5.00833	118.629	347.907
2003	241.9	3.34167	127.165	369.231
2004	197.9	4.375	119.885	344.077
2005	235.7	3.34167	124.467	374.764
2006	188.7	4.35833	125.624	313.091
2007	143	6.01667	118.246	370.631
2008	162.4	5.45833	94.0495	279.239
2009	213.6	4.14167	112.093	367.582
2010	350.4	2.80833	121.131	504.182
2011	208.6	4.01667	133.355	373.914
2012	223.3	3.75833	121.196	359.243
2013	211.7	5.40833	145.228	383.191
2014	155	4.29167	110.753	299.721
2015	227.4	5.68333	118.087	448.263
