# Supplementary material for: Response of grassland productivity to climate change and anthropogenic activities in arid regions of Central Asia
Source: PeerJ. 2020 Aug 31;8:e9797. doi: 10.7717/peerj.9797 (PMC7469937; doi:10.7717/peerj.9797)
Supplement: Data S1 [file peerj-08-9797-s001.zip › raw data/climate data/54 station precipitation temperature solar radiation.xlsx]

## Sheet: 全部
District station number	Site Name	Year	Month	Average temperature	Precipitation	Monthly total solar radiation
51053	Habahe	2000	1	-14.6	10	172.415
51053	Habahe	2000	2	-9.9	3.1	285.139
51053	Habahe	2000	3	-2	5.2	480.631
51053	Habahe	2000	4	11.2	5.7	599.476
51053	Habahe	2000	5	16.7	37.3	730.182
51053	Habahe	2000	6	21.2	44.3	705.434
51053	Habahe	2000	7	22.7	18.5	759.227
51053	Habahe	2000	8	21.4	14.8	644.111
51053	Habahe	2000	9	16	12.8	478.896
51053	Habahe	2000	10	3.1	27.8	163.262
51053	Habahe	2000	11	-10	40.8	168.682
51053	Habahe	2000	12	-10.8	32.1	105.407
51053	Habahe	2001	1	-16.6	16.4	146.501
51053	Habahe	2001	2	-13.2	5.2	275.056
51053	Habahe	2001	3	-3.9	5.9	501.752
51053	Habahe	2001	4	6.9	52.4	511.867
51053	Habahe	2001	5	18	14.1	785.158
51053	Habahe	2001	6	22.1	7.4	766.777
51053	Habahe	2001	7	21.5	21.2	694.547
51053	Habahe	2001	8	21.8	49.8	622.138
51053	Habahe	2001	9	14.2	10.6	433.861
51053	Habahe	2001	10	7.1	18.3	275.801
51053	Habahe	2001	11	0.8	13.1	203.38
51053	Habahe	2001	12	-17.1	7.8	157.413
51053	Habahe	2002	1	-9.8	10.9	171.243
51053	Habahe	2002	2	-7.6	8.6	253.04
51053	Habahe	2002	3	0.1	15.2	406.442
51053	Habahe	2002	4	7.4	22.7	515.942
51053	Habahe	2002	5	16	18.3	705.504
51053	Habahe	2002	6	20.9	19.1	712.625
51053	Habahe	2002	7	22	29.1	676.192
51053	Habahe	2002	8	22.2	5.5	623.145
51053	Habahe	2002	9	15.1	8.6	488.69
51053	Habahe	2002	10	6.7	9.7	285.256
51053	Habahe	2002	11	-0.7	34.4	186.986
51053	Habahe	2002	12	-12.6	20.3	120.871
51053	Habahe	2003	1	-11.1	18.1	179.854
51053	Habahe	2003	2	-10.9	3	283.447
51053	Habahe	2003	3	-4.9	5.8	427.238
51053	Habahe	2003	4	5.2	13.2	535.144
51053	Habahe	2003	5	15.9	14.1	731.036
51053	Habahe	2003	6	21.5	11.1	698.936
51053	Habahe	2003	7	20.3	44.7	683
51053	Habahe	2003	8	19.9	16.9	636.681
51053	Habahe	2003	9	15.4	28.6	440.237
51053	Habahe	2003	10	7.6	27.8	303.284
51053	Habahe	2003	11	-5.4	25.4	182.728
51053	Habahe	2003	12	-11.8	7.8	150.789
51053	Habahe	2004	1	-14.2	7.1	197.519
51053	Habahe	2004	2	-9.4	9.4	242.138
51053	Habahe	2004	3	-4.1	40.4	393.045
51053	Habahe	2004	4	8.5	21.1	498.827
51053	Habahe	2004	5	17.5	14	756.51
51053	Habahe	2004	6	20.8	3.3	745.885
51053	Habahe	2004	7	22.5	35.9	702.421
51053	Habahe	2004	8	20.4	21.3	637.703
51053	Habahe	2004	9	14.1	18.9	470.433
51053	Habahe	2004	10	7.1	8.5	318.586
51053	Habahe	2004	11	-2.2	28.4	185.816
51053	Habahe	2004	12	-10.6	17.7	112.403
51053	Habahe	2005	1	-18.5	5	204.008
51053	Habahe	2005	2	-17.9	11.7	285.725
51053	Habahe	2005	3	0.4	4	479.796
51053	Habahe	2005	4	9	33.9	557.628
51053	Habahe	2005	5	14.9	22.6	699.738
51053	Habahe	2005	6	20.5	73.5	753.318
51053	Habahe	2005	7	23.3	7	738.501
51053	Habahe	2005	8	20.8	5.7	597.032
51053	Habahe	2005	9	15.6	1.9	479.034
51053	Habahe	2005	10	8.2	7.8	303.841
51053	Habahe	2005	11	-3.7	49	135.189
51053	Habahe	2005	12	-13.2	6.2	150.402
51053	Habahe	2006	1	-17.3	10.6	150.692
51053	Habahe	2006	2	-9.9	17.6	246.165
51053	Habahe	2006	3	-2.8	9.2	439.723
51053	Habahe	2006	4	7.8	48	551.495
51053	Habahe	2006	5	14.7	11.8	738.456
51053	Habahe	2006	6	21.5	3.5	753.101
51053	Habahe	2006	7	22.5	2.6	713.888
51053	Habahe	2006	8	20.5	14.3	635.523
51053	Habahe	2006	9	15.2	2.6	459.616
51053	Habahe	2006	10	7.4	46.8	273.821
51053	Habahe	2006	11	1.9	10.3	194.225
51053	Habahe	2006	12	-9.4	7.3	119.103
51053	Habahe	2007	1	-11.2	5.9	198.196
51053	Habahe	2007	2	-6.7	10	259.184
51053	Habahe	2007	3	-2.8	10.6	487.95
51053	Habahe	2007	4	11.7	16.5	565.584
51053	Habahe	2007	5	15	54.2	645.786
51053	Habahe	2007	6	20.3	22.5	739.4
51053	Habahe	2007	7	23.4	37.6	676.636
51053	Habahe	2007	8	21.4	11.2	667.869
51053	Habahe	2007	9	16.3	4.7	477.36
51053	Habahe	2007	10	5.8	30	271.947
51053	Habahe	2007	11	-0.6	18.2	180.198
51053	Habahe	2007	12	-9.1	8.7	120.999
51053	Habahe	2008	1	-19.9	7.8	195.319
51053	Habahe	2008	2	-11.1	6.1	271.029
51053	Habahe	2008	3	2.4	15.8	382.221
51053	Habahe	2008	4	8.8	23.6	574.57
51053	Habahe	2008	5	18.1	0.2	763.17
51053	Habahe	2008	6	22.6	2.9	745.915
51053	Habahe	2008	7	24.4	8.5	759.082
51053	Habahe	2008	8	21	15.1	599.927
51053	Habahe	2008	9	13.6	19.3	399.703
51053	Habahe	2008	10	7.3	21.5	275.748
51053	Habahe	2008	11	-2.5	15.5	200.478
51053	Habahe	2008	12	-12.2	10.8	138.681
51053	Habahe	2009	1	-11.1	23.9	162.709
51053	Habahe	2009	2	-15	16.1	247.212
51053	Habahe	2009	3	-2.5	9.8	407.967
51053	Habahe	2009	4	10.3	35.6	522.264
51053	Habahe	2009	5	15.5	12	719.568
51053	Habahe	2009	6	17.8	22.9	672.421
51053	Habahe	2009	7	22.4	4.5	719.563
51053	Habahe	2009	8	20.5	17.2	615.635
51053	Habahe	2009	9	13.8	39.2	425.337
51053	Habahe	2009	10	7.3	16.3	286.812
51053	Habahe	2009	11	-4.7	40.2	166.734
51053	Habahe	2009	12	-14.3	31.9	122.437
51053	Habahe	2010	1	-16	55.5	143.876
51053	Habahe	2010	2	-19.3	19.6	246.285
51053	Habahe	2010	3	-8.6	53.8	412.277
51053	Habahe	2010	4	3.2	17.7	541.508
51053	Habahe	2010	5	13.7	29.5	718.835
51053	Habahe	2010	6	20.7	37.7	753.129
51053	Habahe	2010	7	22.3	12.1	745.283
51053	Habahe	2010	8	20.4	19.1	610.381
51053	Habahe	2010	9	14.7	6.4	471.851
51053	Habahe	2010	10	8.1	30.1	307.598
51053	Habahe	2010	11	-0.4	40.3	177.063
51053	Habahe	2010	12	-13.4	37.9	131.324
51053	Habahe	2011	1	-22.2	1.6	221.122
51053	Habahe	2011	2	-10.4	7.3	255.822
51053	Habahe	2011	3	-8.6	26.6	427.567
51053	Habahe	2011	4	10.8	9.1	585.934
51053	Habahe	2011	5	15.2	23.4	744.362
51053	Habahe	2011	6	21.9	20.7	746.168
51053	Habahe	2011	7	22.6	4.1	752.144
51053	Habahe	2011	8	21.3	28.3	617.629
51053	Habahe	2011	9	15.6	3	510.318
51053	Habahe	2011	10	8.6	21.5	300.175
51053	Habahe	2011	11	-1	22	150.745
51053	Habahe	2011	12	-12.3	15.5	150.741
51053	Habahe	2012	1	-21.3	3.9	220.452
51053	Habahe	2012	2	-17.1	2.5	332.333
51053	Habahe	2012	3	-2.3	12.8	459.229
51053	Habahe	2012	4	11.5	10	599.926
51053	Habahe	2012	5	16.1	4.2	743.594
51053	Habahe	2012	6	22.5	14.1	725.731
51053	Habahe	2012	7	22.8	37.3	677.077
51053	Habahe	2012	8	21	32.6	599.803
51053	Habahe	2012	9	16.2	4.8	490.875
51053	Habahe	2012	10	6.3	52.9	261.399
51053	Habahe	2012	11	-5.2	21.7	161.089
51053	Habahe	2012	12	-20.2	23.9	133.4
51053	Habahe	2013	1	-12.3	10.9	151.275
51053	Habahe	2013	2	-13.9	14.8	254.362
51053	Habahe	2013	3	2.7	24.2	413.665
51053	Habahe	2013	4	10.1	5.9	573.123
51053	Habahe	2013	5	13.7	20.7	713.082
51053	Habahe	2013	6	18.7	48.4	672.446
51053	Habahe	2013	7	21.8	19.8	719.492
51053	Habahe	2013	8	20	36.6	609.265
51053	Habahe	2013	9	15	6.6	491.066
51053	Habahe	2013	10	8.8	37.1	289.496
51053	Habahe	2013	11	0.7	11.8	186.102
51053	Habahe	2013	12	-6.9	10.8	132.896
51053	Habahe	2014	1	-12.3	25.7	157.689
51053	Habahe	2014	2	-17.4	5.2	256.911
51053	Habahe	2014	3	-1.8	16.8	445.586
51053	Habahe	2014	4	9.6	8.6	536.579
51053	Habahe	2014	5	15.5	21.4	725.504
51053	Habahe	2014	6	21.1	9.8	793.61
51053	Habahe	2014	7	22.6	24.1	738.918
51053	Habahe	2014	8	21.2	1.2	641.51
51053	Habahe	2014	9	14.1	14	463.439
51053	Habahe	2014	10	7	31.5	256.63
51053	Habahe	2014	11	-2.2	16.6	181.862
51053	Habahe	2014	12	-10.3	4.2	129.556
51053	Habahe	2015	1	-11.2	20.7	154.923
51053	Habahe	2015	2	-9.6	23.4	238.501
51053	Habahe	2015	3	-3.7	20.6	361.629
51053	Habahe	2015	4	9.5	13.5	560.812
51053	Habahe	2015	5	16.7	23.4	685.359
51053	Habahe	2015	6	22.3	6.7	712.497
51053	Habahe	2015	7	23.7	63.1	733.179
51053	Habahe	2015	8	21.4	27.2	630.024
51053	Habahe	2015	9	12.3	32.9	402.558
51053	Habahe	2015	10	8.1	13.4	263.2
51053	Habahe	2015	11	-0.9	27.9	123.764
51053	Habahe	2015	12	-7.1	33.5	92.9552
51053	Habahe	2016	1	-12.1	13	172.683
51053	Habahe	2016	2	-11	4.5	300.093
51053	Habahe	2016	3	1.5	20.1	366.041
51053	Habahe	2016	4	11.3	28.5	539.552
51053	Habahe	2016	5	15	18.3	691.212
51053	Habahe	2016	6	22	19.5	712.283
51053	Habahe	2016	7	23.4	15.7	689.616
51053	Habahe	2016	8	21.2	5.8	668.666
51053	Habahe	2016	9	17.8	3.9	469.969
51053	Habahe	2016	11	-9.4	52.3	165.928
51053	Habahe	2016	12	-7.8	41.7	93.0707
51053	Habahe	2017	1	-13.3	6.3	165.139
51053	Habahe	2017	2	-9.6	16.3	233.383
51053	Habahe	2017	3	-6.3	3.5	435.998
51059	Jimunai	2000	1	-13.9	18	171.655
51059	Jimunai	2000	2	-9.7	4.2	291.967
51059	Jimunai	2000	3	-2.6	5.4	481.63
51059	Jimunai	2000	4	9.6	13.2	572.969
51059	Jimunai	2000	5	14.8	33.7	699.052
51059	Jimunai	2000	6	19.6	21.6	699.122
51059	Jimunai	2000	7	21.1	14.6	690.792
51059	Jimunai	2000	8	20.1	24.6	609.283
51059	Jimunai	2000	9	15.1	13.4	467.136
51059	Jimunai	2000	10	0.9	24.6	272.739
51059	Jimunai	2000	11	-9.3	37.1	179.278
51059	Jimunai	2000	12	-8.6	24.7	118.968
51059	Jimunai	2001	1	-13.8	25	166.103
51059	Jimunai	2001	2	-10.1	7.3	256.401
51059	Jimunai	2001	3	-2	1.9	536.537
51059	Jimunai	2001	4	5.1	32.7	525.352
51059	Jimunai	2001	5	16.6	11	760.587
51059	Jimunai	2001	6	20.7	9.2	706.5
51059	Jimunai	2001	7	20	31.4	645.117
51059	Jimunai	2001	8	20.7	72.3	606.287
51059	Jimunai	2001	9	12.6	5.9	430.167
51059	Jimunai	2001	10	4.9	10.7	269.835
51059	Jimunai	2001	11	-0.8	7.7	217.644
51059	Jimunai	2001	12	-16.7	8.1	160.402
51059	Jimunai	2002	1	-7.4	8.9	186.972
51059	Jimunai	2002	2	-6.3	6.2	266.205
51059	Jimunai	2002	3	-0.8	21.1	417.52
51059	Jimunai	2002	4	4.9	29	488.719
51059	Jimunai	2002	5	13.5	25.8	641.276
51059	Jimunai	2002	6	19.2	25.3	672.575
51059	Jimunai	2002	7	20.2	34.1	651.899
51059	Jimunai	2002	8	21.3	8.4	600.962
51059	Jimunai	2002	9	14.1	3.2	481.356
51059	Jimunai	2002	10	5.8	22.1	316.907
51059	Jimunai	2002	11	-1.8	23.9	203.233
51059	Jimunai	2002	12	-12	10.3	147.828
51059	Jimunai	2003	1	-9.1	12.9	188.788
51059	Jimunai	2003	2	-9.5	8	290.201
51059	Jimunai	2003	3	-5.1	4.1	466.495
51059	Jimunai	2003	4	3.2	14	569.116
51059	Jimunai	2003	5	13.8	24.6	680.111
51059	Jimunai	2003	6	19.8	15.5	692.611
51059	Jimunai	2003	7	18.3	32.2	664.994
51059	Jimunai	2003	8	18.7	18.3	627.09
51059	Jimunai	2003	9	14	15	440.704
51059	Jimunai	2003	10	6.5	25.5	317.993
51059	Jimunai	2003	11	-6.6	14.1	211.501
51059	Jimunai	2003	12	-10.2	13.9	169.899
51059	Jimunai	2004	1	-12.4	8.3	221.269
51059	Jimunai	2004	2	-7.9	12.2	255.295
51059	Jimunai	2004	3	-4.6	36.6	431.768
51059	Jimunai	2004	4	7.1	11.3	512.235
51059	Jimunai	2004	5	15.7	13.5	725.436
51059	Jimunai	2004	6	19.5	4.9	732.855
51059	Jimunai	2004	7	21.2	20.2	684.415
51059	Jimunai	2004	8	19.4	26.6	621.77
51059	Jimunai	2004	9	12.6	24.3	471.182
51059	Jimunai	2004	10	5.2	8.3	319.081
51059	Jimunai	2004	11	-2.5	29.7	186.818
51059	Jimunai	2004	12	-9.9	21	126.257
51059	Jimunai	2005	1	-15.9	6.8	211.413
51059	Jimunai	2005	2	-16.5	7.9	296.066
51059	Jimunai	2005	3	0.7	9.9	480.622
51059	Jimunai	2005	4	7.4	28.4	566.302
51059	Jimunai	2005	5	13	69.7	688.154
51059	Jimunai	2005	6	19.1	40.3	720.02
51059	Jimunai	2005	7	21.9	17.2	682.84
51059	Jimunai	2005	8	19	20.9	562.247
51059	Jimunai	2005	9	14.4	3.2	467.501
51059	Jimunai	2005	10	6.4	9.2	309.938
51059	Jimunai	2005	11	-4	48	154.735
51059	Jimunai	2005	12	-11	7	149.457
51059	Jimunai	2006	1	-15.1	6.7	175.172
51059	Jimunai	2006	2	-7.8	23.8	241.257
51059	Jimunai	2006	3	-1.9	17	468.035
51059	Jimunai	2006	4	6.5	45.2	534.678
51059	Jimunai	2006	5	12.6	20.3	707.23
51059	Jimunai	2006	6	19.9	28.1	719.818
51059	Jimunai	2006	7	20.7	17.2	695.952
51059	Jimunai	2006	8	19.2	18.8	644.826
51059	Jimunai	2006	9	13.9	4.9	451.981
51059	Jimunai	2006	10	6	28.5	276.408
51059	Jimunai	2006	11	0.5	13.7	210.709
51059	Jimunai	2006	12	-8.3	11.2	136.872
51059	Jimunai	2007	1	-9.2	15.4	203.064
51059	Jimunai	2007	2	-6.1	12.7	272.494
51059	Jimunai	2007	3	-4.1	15.6	483.407
51059	Jimunai	2007	4	9.9	14.5	569.255
51059	Jimunai	2007	5	13.2	58.9	640.716
51059	Jimunai	2007	6	18.7	23.9	726.355
51059	Jimunai	2007	7	22.1	50.4	639.703
51059	Jimunai	2007	8	20.3	12	652.137
51059	Jimunai	2007	9	15.4	9.4	474.039
51059	Jimunai	2007	10	4.3	16.4	277.355
51059	Jimunai	2007	11	-2.3	18.8	211.41
51059	Jimunai	2007	12	-9.7	9.3	127.91
51059	Jimunai	2008	1	-17.5	4.3	190.667
51059	Jimunai	2008	2	-11.2	7.8	273.829
51059	Jimunai	2008	3	1.3	23.7	448.619
51059	Jimunai	2008	4	6.7	16.2	537.731
51059	Jimunai	2008	5	16.4	1.7	745.252
51059	Jimunai	2008	6	21.1	3.8	685.692
51059	Jimunai	2008	7	23.1	18	715.908
51059	Jimunai	2008	8	20.2	16.1	621.644
51059	Jimunai	2008	9	12.1	21.1	424.884
51059	Jimunai	2008	10	6.1	5.3	298.622
51059	Jimunai	2008	11	-2.3	21.9	212.116
51059	Jimunai	2008	12	-11.1	10.1	146.331
51059	Jimunai	2009	1	-10.1	16.6	170.995
51059	Jimunai	2009	2	-12.3	8.3	271.029
51059	Jimunai	2009	3	-2.1	17.1	430.279
51059	Jimunai	2009	4	8.4	23.1	500.085
51059	Jimunai	2009	5	13.2	26.5	681.647
51059	Jimunai	2009	6	15.8	29.4	666.065
51059	Jimunai	2009	7	20.7	7.5	701.665
51059	Jimunai	2009	8	19.3	3.7	593.494
51059	Jimunai	2009	9	12.3	33.4	409.076
51059	Jimunai	2009	10	5.9	21.7	286.827
51059	Jimunai	2009	11	-6.1	27.6	187.32
51059	Jimunai	2009	12	-12.7	22.2	134.875
51059	Jimunai	2010	1	-13	49.1	156.237
51059	Jimunai	2010	2	-16.2	6.8	244.955
51059	Jimunai	2010	3	-7.4	54.7	417.834
51059	Jimunai	2010	4	2.6	13.3	590.848
51059	Jimunai	2010	5	11.7	23.8	707.321
51059	Jimunai	2010	6	19	24.9	713.099
51059	Jimunai	2010	7	20.6	29	702.187
51059	Jimunai	2010	8	19.2	17.3	607
51059	Jimunai	2010	9	13.7	12.3	456.008
51059	Jimunai	2010	10	6	25.9	316.628
51059	Jimunai	2010	11	-1.7	48.3	185.421
51059	Jimunai	2010	12	-11.8	39.8	131.385
51059	Jimunai	2011	1	-20.3	2.4	219.718
51059	Jimunai	2011	2	-9.9	6.8	244.06
51059	Jimunai	2011	3	-6.8	15.8	483.589
51059	Jimunai	2011	4	9.5	13.5	559.224
51059	Jimunai	2011	5	13.2	31.2	693.45
51059	Jimunai	2011	6	20.4	17.2	679.175
51059	Jimunai	2011	7	21.3	30.4	727.93
51059	Jimunai	2011	8	20.3	8.9	576.497
51059	Jimunai	2011	9	14.7	9.3	498.987
51059	Jimunai	2011	10	7.2	4.5	303.256
51059	Jimunai	2011	11	-2.5	24.1	153.17
51059	Jimunai	2011	12	-10	7.8	149.781
51059	Jimunai	2012	1	-16.3	2.2	219.075
51059	Jimunai	2012	2	-13.8	3	336.594
51059	Jimunai	2012	3	-2.1	2.8	471.047
51059	Jimunai	2012	4	10.2	8.5	588.617
51059	Jimunai	2012	5	14.1	10.3	699.326
51059	Jimunai	2012	6	21	21.8	678.977
51059	Jimunai	2012	7	21.8	25.4	646.422
51059	Jimunai	2012	8	19.8	33.3	602.612
51059	Jimunai	2012	9	15.4	3.5	483.461
51059	Jimunai	2012	10	4.9	30.9	275.28
51059	Jimunai	2012	11	-6.6	28.7	168.901
51059	Jimunai	2012	12	-16.5	24.2	122.564
51059	Jimunai	2013	1	-9.3	12.4	163.911
51059	Jimunai	2013	2	-12	8.9	253.165
51059	Jimunai	2013	3	2.5	22.3	441.672
51059	Jimunai	2013	4	8.5	17.3	546.155
51059	Jimunai	2013	5	11.6	37.8	661.948
51059	Jimunai	2013	6	17	27.5	652.593
51059	Jimunai	2013	7	19.6	78.8	670.116
51059	Jimunai	2013	8	18.6	24.3	568.288
51059	Jimunai	2013	9	13.2	35.8	458.875
51059	Jimunai	2013	10	7.1	21.9	266.607
51059	Jimunai	2013	11	-1.2	11.5	204.813
51059	Jimunai	2013	12	-6.9	14	140.315
51059	Jimunai	2014	1	-11.5	22.3	158.673
51059	Jimunai	2014	2	-15.9	7.6	237.9
51059	Jimunai	2014	3	-2.4	9.8	462.787
51059	Jimunai	2014	4	7.4	16.9	514.554
51059	Jimunai	2014	5	13.5	23.3	720.59
51059	Jimunai	2014	6	19.3	15.8	760.346
51059	Jimunai	2014	7	21.2	10.7	676.916
51059	Jimunai	2014	8	19.9	9.2	613.158
51059	Jimunai	2014	9	12.8	21.2	472.546
51059	Jimunai	2014	10	5	48.6	247.361
51059	Jimunai	2014	11	-4.1	17.9	190.379
51059	Jimunai	2014	12	-10.7	12.2	133.187
51059	Jimunai	2015	1	-10	12.5	170.05
51059	Jimunai	2015	2	-7.1	12.3	233.458
51059	Jimunai	2015	3	-3.8	16.4	372.108
51059	Jimunai	2015	4	7.8	3.9	544.101
51059	Jimunai	2015	5	15.1	31.1	654.046
51059	Jimunai	2015	6	20.4	20.6	699.433
51059	Jimunai	2015	7	22.7	30	715.25
51059	Jimunai	2015	8	20.5	26.3	607.835
51059	Jimunai	2015	9	10.3	53.5	398.458
51059	Jimunai	2015	10	6	19.4	271.33
51059	Jimunai	2015	11	-2.5	39.8	142.995
51059	Jimunai	2015	12	-5.9	14.6	116.927
51059	Jimunai	2016	1	-11.6	11.4	181.363
51059	Jimunai	2016	2	-9.9	3.5	285.146
51059	Jimunai	2016	3	-0.8	17	387.722
51059	Jimunai	2016	4	9.4	21.7	512.611
51059	Jimunai	2016	5	12.7	16.7	620.51
51059	Jimunai	2016	6	20.1	60	658.776
51059	Jimunai	2016	7	21.7	45.7	621.12
51059	Jimunai	2016	8	19.7	19.1	646.597
51059	Jimunai	2016	9	16.9	8.1	466.535
51059	Jimunai	2016	11	-8.9	40.5	158.686
51059	Jimunai	2016	12	-7	16.2	104.284
51059	Jimunai	2017	1	-11.5	7.4	180.663
51059	Jimunai	2017	2	-8.7	9	231.684
51059	Jimunai	2017	3	-5.1	3.6	481.162
51068	Fuhai	2000	1	-19.7	5.9	177.178
51068	Fuhai	2000	2	-15	1.9	314.082
51068	Fuhai	2000	3	-2.9	1.8	479.341
51068	Fuhai	2000	4	11.5	3.5	564.683
51068	Fuhai	2000	5	17.7	25.2	706.461
51068	Fuhai	2000	6	22.3	6.4	645.381
51068	Fuhai	2000	7	23.6	29.7	659.659
51068	Fuhai	2000	8	22.1	2.1	585.432
51068	Fuhai	2000	9	15.5	3.6	482.269
51068	Fuhai	2000	10	3.1	20.8	246.104
51068	Fuhai	2000	11	-8.4	9.9	174.452
51068	Fuhai	2000	12	-12.8	10.5	99.0545
51068	Fuhai	2001	1	-18.6	8.3	169.097
51068	Fuhai	2001	2	-16.8	2.2	270.34
51068	Fuhai	2001	3	-4.2	1.1	528.869
51068	Fuhai	2001	4	7.7	11.7	532.167
51068	Fuhai	2001	5	18.6	10.6	761.46
51068	Fuhai	2001	6	23.3	10.3	706.697
51068	Fuhai	2001	7	22.5	25	645.556
51068	Fuhai	2001	8	22.2	27.7	601.456
51068	Fuhai	2001	9	14.4	10.6	432.483
51068	Fuhai	2001	10	6.8	4.4	284.162
51068	Fuhai	2001	11	-0.8	5.5	223.778
51068	Fuhai	2001	12	-20.2	9	152.592
51068	Fuhai	2002	1	-15.7	7.5	204.85
51068	Fuhai	2002	2	-13	8.5	272.989
51068	Fuhai	2002	3	-2.8	12	380.939
51068	Fuhai	2002	4	7.8	14.4	515.852
51068	Fuhai	2002	5	16.5	12	714.553
51068	Fuhai	2002	6	22.1	8	719.995
51068	Fuhai	2002	7	23.6	16.9	715.407
51068	Fuhai	2002	8	22.9	2.5	627.598
51068	Fuhai	2002	9	14.7	5.6	488.132
51068	Fuhai	2002	10	7.1	15.1	296.777
51068	Fuhai	2002	11	-1.1	5.8	191.184
51068	Fuhai	2002	12	-14.5	5.9	145.322
51068	Fuhai	2003	1	-14.8	13.6	192.211
51068	Fuhai	2003	2	-14.1	4.1	250.347
51068	Fuhai	2003	3	-6.1	2.7	464.065
51068	Fuhai	2003	4	6.3	3.9	560.781
51068	Fuhai	2003	5	16.8	6.1	674.32
51068	Fuhai	2003	6	23.2	9.7	746.771
51068	Fuhai	2003	7	21.6	12.7	678.057
51068	Fuhai	2003	8	20.6	10.9	641.196
51068	Fuhai	2003	9	16.1	16.1	493.551
51068	Fuhai	2003	10	7.4	1.1	341.624
51068	Fuhai	2003	11	-5.6	13.2	207.241
51068	Fuhai	2003	12	-17.4	6.1	182.744
51068	Fuhai	2004	1	-20.9	8.5	213.279
51068	Fuhai	2004	2	-12.9	1.9	232.277
51068	Fuhai	2004	3	-3.8	7.5	429.132
51068	Fuhai	2004	4	9.6	5.5	544.461
51068	Fuhai	2004	5	18.3	31.2	746.037
51068	Fuhai	2004	6	22.5	2.7	773.528
51068	Fuhai	2004	7	23.8	18.5	729.076
51068	Fuhai	2004	8	20.5	22.2	635.872
51068	Fuhai	2004	9	14.4	21.2	473.678
51068	Fuhai	2004	10	5.9	0.3	336.912
51068	Fuhai	2004	11	-2.8	8.8	171.798
51068	Fuhai	2004	12	-13	22.1	119.553
51068	Fuhai	2005	1	-23.4	7.3	224.92
51068	Fuhai	2005	2	-21.2	3	303.203
51068	Fuhai	2005	3	-2.2	3.1	517.765
51068	Fuhai	2005	4	9.8	10	603.967
51068	Fuhai	2005	5	16.3	43.2	682.341
51068	Fuhai	2005	6	22.4	19.5	767.465
51068	Fuhai	2005	7	24.4	2.2	740.021
51068	Fuhai	2005	8	21.1	18.1	588.757
51068	Fuhai	2005	9	16	11.4	499.323
51068	Fuhai	2005	10	7.2	14.8	336.273
51068	Fuhai	2005	11	-2.6	20	136.849
51068	Fuhai	2005	12	-17.4	3	165.578
51068	Fuhai	2006	1	-20.4	2.3	192.841
51068	Fuhai	2006	2	-13.1	13.1	247.745
51068	Fuhai	2006	3	-4.7	5	471.212
51068	Fuhai	2006	4	8.9	15.8	551.745
51068	Fuhai	2006	5	16.1	7.4	721.238
51068	Fuhai	2006	6	22.8	6.6	720.021
51068	Fuhai	2006	7	23.6	5.8	709.033
51068	Fuhai	2006	8	21.5	16	640.069
51068	Fuhai	2006	9	15.1	3.1	479.583
51068	Fuhai	2006	10	7.8	11.1	305.383
51068	Fuhai	2006	11	0.5	5	234.663
51068	Fuhai	2006	12	-13.6	7.2	145.301
51068	Fuhai	2007	1	-17.5	2.6	216.384
51068	Fuhai	2007	2	-10.4	5.3	268.52
51068	Fuhai	2007	3	-2.8	2	509.174
51068	Fuhai	2007	4	11.9	7.6	571.117
51068	Fuhai	2007	5	16	18.9	654.642
51068	Fuhai	2007	6	21.8	23.9	713.072
51068	Fuhai	2007	7	24.9	29.9	677.994
51068	Fuhai	2007	8	21.5	37.1	622.142
51068	Fuhai	2007	9	16.6	15.7	480.773
51068	Fuhai	2007	10	6	22.6	300.573
51068	Fuhai	2007	11	-2.1	5.4	220.007
51068	Fuhai	2007	12	-10.4	6.5	119.394
51068	Fuhai	2008	1	-21.9	4.4	208.552
51068	Fuhai	2008	2	-14.3	2.5	284.561
51068	Fuhai	2008	3	2.8	4.3	468.498
51068	Fuhai	2008	4	9.1	10.5	554.775
51068	Fuhai	2008	5	19.6	1.8	779.042
51068	Fuhai	2008	6	24.3	3	739.839
51068	Fuhai	2008	7	25.7	23.6	747.955
51068	Fuhai	2008	8	21.7	6.6	623.108
51068	Fuhai	2008	9	14.5	12.4	448.223
51068	Fuhai	2008	10	7.6	7.1	325.04
51068	Fuhai	2008	11	-2.9	7.5	192.359
51068	Fuhai	2008	12	-13.4	4.1	141.91
51068	Fuhai	2009	1	-15.2	4.2	176.501
51068	Fuhai	2009	2	-15.1	4.3	230.561
51068	Fuhai	2009	3	-1.7	6.3	455.79
51068	Fuhai	2009	4	11.2	7.5	558.025
51068	Fuhai	2009	5	16.8	21.2	708.835
51068	Fuhai	2009	6	20.1	15.6	713.496
51068	Fuhai	2009	7	23.8	5.4	733.65
51068	Fuhai	2009	8	21.2	15.4	657.801
51068	Fuhai	2009	9	15	13	469.869
51068	Fuhai	2009	10	7.9	22.4	315.822
51068	Fuhai	2009	11	-4.6	6.9	169.979
51068	Fuhai	2009	12	-16.1	6.2	126.538
51068	Fuhai	2010	1	-18.3	33.2	159.059
51068	Fuhai	2010	2	-20	7	244.235
51068	Fuhai	2010	3	-10.1	23.6	437.575
51068	Fuhai	2010	4	4.4	2.8	602.989
51068	Fuhai	2010	5	15.4	7.9	747.713
51068	Fuhai	2010	6	23	11.1	747.037
51068	Fuhai	2010	7	24.2	2.1	721.578
51068	Fuhai	2010	8	21.5	21.5	583.263
51068	Fuhai	2010	9	16	1	479.429
51068	Fuhai	2010	10	7.3	22.1	340.176
51068	Fuhai	2010	11	-0.8	10	191.024
51068	Fuhai	2010	12	-13.3	9.4	145.279
51068	Fuhai	2011	1	-24.9	1.9	233.343
51068	Fuhai	2011	2	-11.5	6.9	250.58
51068	Fuhai	2011	3	-7.4	11.5	464.411
51068	Fuhai	2011	4	11.3	7.8	586.56
51068	Fuhai	2011	5	16.4	6.3	727.206
51068	Fuhai	2011	6	23.6	14.5	733.335
51068	Fuhai	2011	7	24.3	40.1	734.725
51068	Fuhai	2011	8	22.7	19.2	628.324
51068	Fuhai	2011	9	16.4	4	514.265
51068	Fuhai	2011	10	8	6.2	317.964
51068	Fuhai	2011	11	-1	14.5	153.104
51068	Fuhai	2011	12	-14.5	7.6	152.895
51068	Fuhai	2012	1	-24.7	3.4	237.479
51068	Fuhai	2012	2	-18.5	0	340.621
51068	Fuhai	2012	3	-2.5	3.3	496.687
51068	Fuhai	2012	4	12.5	14.4	600.738
51068	Fuhai	2012	5	17.6	10.2	772.559
51068	Fuhai	2012	6	24.6	32.3	753.355
51068	Fuhai	2012	7	24.9	14	709.996
51068	Fuhai	2012	8	22.2	26.4	635.618
51068	Fuhai	2012	9	16.5	22.6	490.242
51068	Fuhai	2012	10	7.2	10	301.457
51068	Fuhai	2012	11	-5.8	20	176.809
51068	Fuhai	2012	12	-21	16.1	132.567
51068	Fuhai	2013	1	-17.8	3.7	171.715
51068	Fuhai	2013	2	-17.1	7.3	237.95
51068	Fuhai	2013	3	2.5	3.2	450.305
51068	Fuhai	2013	4	11	3.9	532.549
51068	Fuhai	2013	5	15	36.1	708.925
51068	Fuhai	2013	6	20.8	27.2	720.271
51068	Fuhai	2013	7	23.1	27.9	739.881
51068	Fuhai	2013	8	22	14.2	613.664
51068	Fuhai	2013	9	15.8	7.9	490.635
51068	Fuhai	2013	10	8.9	13.6	309.885
51068	Fuhai	2013	11	-0.7	7.9	218.393
51068	Fuhai	2013	12	-10.3	4.8	132.093
51068	Fuhai	2014	1	-17.2	18.3	163.957
51068	Fuhai	2014	2	-19.9	9.2	233.465
51068	Fuhai	2014	3	-4.6	7.5	465.925
51068	Fuhai	2014	4	10.1	4.7	562.235
51068	Fuhai	2014	5	16.9	19.2	721.422
51068	Fuhai	2014	6	22.8	7.4	780.804
51068	Fuhai	2014	7	24.2	16.5	753.036
51068	Fuhai	2014	8	22.9	4.5	658.699
51068	Fuhai	2014	9	14.9	18.5	475.082
51068	Fuhai	2014	10	6.8	20.8	276.025
51068	Fuhai	2014	11	-2.8	5.1	193.503
51068	Fuhai	2014	12	-14.9	4.5	141.539
51068	Fuhai	2015	1	-15.5	8.8	156.245
51068	Fuhai	2015	2	-13.4	4	272.385
51068	Fuhai	2015	3	-3.7	3.7	425.235
51068	Fuhai	2015	4	9.8	3.4	586.701
51068	Fuhai	2015	5	18.1	16.4	714.119
51068	Fuhai	2015	6	23.5	1.7	706.378
51068	Fuhai	2015	7	25.5	9.8	747.276
51068	Fuhai	2015	8	22.7	7.6	640.81
51068	Fuhai	2015	9	13.4	12	438.423
51068	Fuhai	2015	10	7	13.1	294.474
51068	Fuhai	2015	11	-0.5	27.1	101.669
51068	Fuhai	2015	12	-10.2	14	93.2919
51068	Fuhai	2016	1	-17.9	8.3	165.415
51068	Fuhai	2016	2	-17.1	3.7	288.556
51068	Fuhai	2016	3	0.2	4.9	401.588
51068	Fuhai	2016	4	11.8	19.9	549.95
51068	Fuhai	2016	5	15.4	10.4	680.492
51068	Fuhai	2016	6	23	32.6	733.151
51068	Fuhai	2016	7	24.4	20.4	690.987
51068	Fuhai	2016	8	22.1	11.7	635.491
51068	Fuhai	2016	9	17.5	5	477.441
51068	Fuhai	2016	11	-8.4	16.3	125.195
51068	Fuhai	2016	12	-10.3	16.2	82.2171
51068	Fuhai	2017	1	-18.5	4.1	147.51
51068	Fuhai	2017	2	-13.1	4.8	187.065
51068	Fuhai	2017	3	-7.2	1.3	326.045
51076	Aletai	2000	1	-16.7	20.4	176.02
51076	Aletai	2000	2	-12.5	0.6	309.31
51076	Aletai	2000	3	-2.9	1.8	497.71
51076	Aletai	2000	4	11.3	13.5	598.83
51076	Aletai	2000	5	16.5	31.1	731.63
51076	Aletai	2000	6	20.4	32.6	638.95
51076	Aletai	2000	7	21.8	27.3	727.98
51076	Aletai	2000	8	20.9	4.1	650.81
51076	Aletai	2000	9	15.6	6.4	502.99
51076	Aletai	2000	10	2.4	45.2	290.12
51076	Aletai	2000	11	-9.7	42.6	170.37
51076	Aletai	2000	12	-11.9	53.8	111.99
51076	Aletai	2001	1	-17.5	27.4	155.36
51076	Aletai	2001	2	-13.6	11.6	252.77
51076	Aletai	2001	3	-4.7	2.2	511.23
51076	Aletai	2001	4	6.6	33.8	494.02
51076	Aletai	2001	5	18.1	23.4	795.83
51076	Aletai	2001	6	21.6	21	760.37
51076	Aletai	2001	7	20.8	45.8	688.07
51076	Aletai	2001	8	21.1	52.7	623.61
51076	Aletai	2001	9	13.7	12.3	444.14
51076	Aletai	2001	10	6.3	7.2	299.27
51076	Aletai	2001	11	0.2	6.8	197.52
51076	Aletai	2001	12	-18.6	12.4	171.4
51076	Aletai	2002	1	-10.9	18.8	192.63
51076	Aletai	2002	2	-9.5	20.2	272.88
51076	Aletai	2002	3	-2.4	29.9	427.74
51076	Aletai	2002	4	7.4	16.9	532.3
51076	Aletai	2002	5	16.4	11.1	712.16
51076	Aletai	2002	6	20.5	11.8	721.43
51076	Aletai	2002	7	22.1	9.5	758.67
51076	Aletai	2002	8	21.8	18.2	628.46
51076	Aletai	2002	9	14.7	1.6	519.59
51076	Aletai	2002	10	5.9	12.6	320.85
51076	Aletai	2002	11	-2	35.5	178.42
51076	Aletai	2002	12	-14.7	16.5	141.28
51076	Aletai	2003	1	-12.8	43.1	174.3
51076	Aletai	2003	2	-12.4	5	260.45
51076	Aletai	2003	3	-6.4	2.8	466.44
51076	Aletai	2003	4	5.1	5.1	538.14
51076	Aletai	2003	5	15.6	9.1	686.57
51076	Aletai	2003	6	21.4	7.7	737.13
51076	Aletai	2003	7	19.6	28.3	675.09
51076	Aletai	2003	8	18.7	23.9	645.84
51076	Aletai	2003	9	14.7	25.2	490.41
51076	Aletai	2003	10	7.2	9.3	354.42
51076	Aletai	2003	11	-5.9	26.3	187.87
51076	Aletai	2003	12	-14.3	9.4	163.04
51076	Aletai	2004	1	-15.7	7.8	204.48
51076	Aletai	2004	2	-11.5	5.5	293.26
51076	Aletai	2004	3	-4.3	11	442.94
51076	Aletai	2004	4	9.3	23.7	528.39
51076	Aletai	2004	5	17.8	14	750.69
51076	Aletai	2004	6	20.7	13.5	815.53
51076	Aletai	2004	7	22.1	24.6	714.33
51076	Aletai	2004	8	19.7	18.3	635.45
51076	Aletai	2004	9	13.2	17.7	476.67
51076	Aletai	2004	10	6.5	0.5	337.67
51076	Aletai	2004	11	-4.5	42.7	179.06
51076	Aletai	2004	12	-12.2	40.5	127.53
51076	Aletai	2005	1	-20.2	8.7	210.2
51076	Aletai	2005	2	-18.6	8.6	274.78
51076	Aletai	2005	3	-0.6	1.3	468.08
51076	Aletai	2005	4	9.4	18.1	549.38
51076	Aletai	2005	5	15.1	36.7	615.52
51076	Aletai	2005	6	20.2	33.1	701.65
51076	Aletai	2005	7	22.8	3.4	722.64
51076	Aletai	2005	8	19.6	61.2	579.57
51076	Aletai	2005	9	15.1	3.3	485.11
51076	Aletai	2005	10	7.5	15.9	334.65
51076	Aletai	2005	11	-5	46.5	150.49
51076	Aletai	2005	12	-14.9	13.4	152.07
51076	Aletai	2006	1	-18	52.7	174.65
51076	Aletai	2006	2	-11	18.9	243.64
51076	Aletai	2006	3	-4.8	10.5	476.83
51076	Aletai	2006	4	6.8	42.4	506.06
51076	Aletai	2006	5	14.8	20.7	696.29
51076	Aletai	2006	6	21.3	10.9	740.28
51076	Aletai	2006	7	21.9	9.9	725.66
51076	Aletai	2006	8	19.8	14.3	620.14
51076	Aletai	2006	9	14.3	0.7	494.61
51076	Aletai	2006	10	7.2	32.2	277.04
51076	Aletai	2006	11	1.3	8.6	188.43
51076	Aletai	2006	12	-11	13	141.08
51076	Aletai	2007	1	-13.4	3	200.71
51076	Aletai	2007	2	-8.2	5.5	264.24
51076	Aletai	2007	3	-2.7	7.2	456.41
51076	Aletai	2007	4	11.4	11.5	549.49
51076	Aletai	2007	5	15	22	631.2
51076	Aletai	2007	6	20.4	16.1	725.8
51076	Aletai	2007	7	22.5	52.9	668.29
51076	Aletai	2007	8	20.4	25.1	646.6
51076	Aletai	2007	9	15.8	3.4	484.9
51076	Aletai	2007	10	5.4	33.7	291
51076	Aletai	2007	11	-1	23.1	197.36
51076	Aletai	2007	12	-10.3	11.4	145.92
51076	Aletai	2008	1	-19.2	8.9	192.49
51076	Aletai	2008	2	-12.4	3	277.55
51076	Aletai	2008	3	2.8	10.3	433.73
51076	Aletai	2008	4	8.9	33.1	567.42
51076	Aletai	2008	5	18.2	0.7	790.82
51076	Aletai	2008	6	22.6	13.5	785.41
51076	Aletai	2008	7	23.2	8.6	785.83
51076	Aletai	2008	8	20.5	11.5	643.65
51076	Aletai	2008	9	13.7	14.5	449.06
51076	Aletai	2008	10	6.9	13.9	292.7
51076	Aletai	2008	11	-3.7	17.9	202.07
51076	Aletai	2008	12	-13.8	9.8	171.6
51076	Aletai	2009	1	-13.1	28.5	157.85
51076	Aletai	2009	2	-15	28	292.69
51076	Aletai	2009	3	-2.5	4.7	479.3
51076	Aletai	2009	4	11.1	9	536.9
51076	Aletai	2009	5	15.7	12.2	736.9
51076	Aletai	2009	6	18.4	11	717.51
51076	Aletai	2009	7	21.4	9.8	751.21
51076	Aletai	2009	8	20	2.6	680.84
51076	Aletai	2009	9	13.4	24.7	466.46
51076	Aletai	2009	10	6.8	16.7	320.45
51076	Aletai	2009	11	-4.9	20.5	176.63
51076	Aletai	2009	12	-15.2	47.6	151.31
51076	Aletai	2010	1	-16.2	75	173.2
51076	Aletai	2010	2	-18.1	26.6	275.2
51076	Aletai	2010	3	-9.6	53.3	481.53
51076	Aletai	2010	4	2.2	8.1	658.81
51076	Aletai	2010	5	13.7	25.6	711.74
51076	Aletai	2010	6	21.3	6	758.83
51076	Aletai	2010	7	21.9	10.6	757.64
51076	Aletai	2010	8	19.6	19.2	621.43
51076	Aletai	2010	9	14.1	3.6	483.18
51076	Aletai	2010	10	7.5	26.3	340.92
51076	Aletai	2010	11	-2.1	41.3	187.55
51076	Aletai	2010	12	-14.4	42.9	158.25
51076	Aletai	2011	1	-23.2	4.2	221.97
51076	Aletai	2011	2	-11.8	16.2	283.47
51076	Aletai	2011	3	-8.3	16.9	501.36
51076	Aletai	2011	4	11	13.8	609.31
51076	Aletai	2011	5	15.1	15.5	731.81
51076	Aletai	2011	6	21.4	17.5	734.05
51076	Aletai	2011	7	21.6	31.9	863.27
51076	Aletai	2011	8	20.8	17.4	746.56
51076	Aletai	2011	9	15.1	3.7	638.24
51076	Aletai	2011	10	8	11.5	394.51
51076	Aletai	2011	11	-1.6	44.1	188.38
51076	Aletai	2011	12	-13.5	15.3	214.05
51076	Aletai	2012	1	-20.2	2.9	284.69
51076	Aletai	2012	2	-15.8	2	401.14
51076	Aletai	2012	3	-2.2	2.9	554.13
51076	Aletai	2012	4	11.3	11.8	696.08
51076	Aletai	2012	5	16.1	6.5	869.08
51076	Aletai	2012	6	22.5	20.8	850.47
51076	Aletai	2012	7	21.9	56	778.71
51076	Aletai	2012	8	19.8	47.8	709.55
51076	Aletai	2012	9	15.5	15.9	573.28
51076	Aletai	2012	10	5.7	20.9	325.37
51076	Aletai	2012	11	-6.3	17.4	204.14
51076	Aletai	2012	12	-19.5	48.5	155.33
51076	Aletai	2013	1	-13.8	19.6	221.87
51076	Aletai	2013	2	-14.8	8.6	343.66
51076	Aletai	2013	3	2.1	7	500.82
51076	Aletai	2013	4	10.6	12.2	663.07
51076	Aletai	2013	5	13.6	18.8	820.25
51076	Aletai	2013	6	18.9	57.3	791.46
51076	Aletai	2013	7	20.5	30	740.21
51076	Aletai	2013	8	19.2	18	650.15
51076	Aletai	2013	9	14.3	20.7	526
51076	Aletai	2013	10	8.1	22.9	321.51
51076	Aletai	2013	11	-0.8	10.1	212.19
51076	Aletai	2013	12	-9.7	3.8	176.53
51076	Aletai	2014	1	-14.1	26.3	204.53
51076	Aletai	2014	2	-18.6	8.9	314.45
51076	Aletai	2014	3	-3	8.2	517.84
51076	Aletai	2014	4	9.4	6.1	608.12
51076	Aletai	2014	5	15.1	15.8	729.25
51076	Aletai	2014	6	20.7	6.3	867.61
51076	Aletai	2014	7	22.1	14.1	793.99
51076	Aletai	2014	8	20.5	2	708.61
51076	Aletai	2014	9	13.2	10.2	375.36
51076	Aletai	2014	10	6.2	28.5	206.7
51076	Aletai	2014	11	-3.6	6.1	150.93
51076	Aletai	2014	12	-12.3	7.4	132.24
51076	Aletai	2015	1	-13.3	25.4	144.56
51076	Aletai	2015	2	-10.9	20.3	226.52
51076	Aletai	2015	3	-3.9	15.9	357.73
51076	Aletai	2015	4	9.3	6.8	463.13
51076	Aletai	2015	5	16.8	8	532.59
51076	Aletai	2015	6	21.6	5.1	547.44
51076	Aletai	2015	7	23.4	26.9	573.44
51076	Aletai	2015	8	21.1	6.5	487.54
51076	Aletai	2015	9	11.3	46.8	443.21
51076	Aletai	2015	10	6.7	14.7	328.28
51076	Aletai	2015	11	-1.8	34.6	155.48
51076	Aletai	2015	12	-9.1	56.5	144.13
51076	Aletai	2016	1	-14.8	17.2	230.65
51076	Aletai	2016	2	-13.3	3.2	353.65
51076	Aletai	2016	3	-0.1	20.1	496.89
51076	Aletai	2016	4	11.2	13.3	612.67
51076	Aletai	2016	5	14.2	13.5	759.86
51076	Aletai	2016	6	21.2	24.9	774.13
51076	Aletai	2016	7	22.8	26.3	759.84
51076	Aletai	2016	8	20	11.5	700.75
51076	Aletai	2016	9	16.4	16.4	512.45
		2016	10	0	0	283.48
51076	Aletai	2016	11	-9.5	43.4	209.69
51076	Aletai	2016	12	-9.2	37.5	141
				0	0
				0	0
				0	0
51087	Fuyun	2000	1	-21.7	22.8	178.511
51087	Fuyun	2000	2	-16.9	2.7	300.679
51087	Fuyun	2000	3	-4.9	3.7	531.227
51087	Fuyun	2000	4	10.5	6	580.746
51087	Fuyun	2000	5	16.7	31.6	726.558
51087	Fuyun	2000	6	21.1	53.2	658.945
51087	Fuyun	2000	7	23.7	23.9	697.747
51087	Fuyun	2000	8	22	8.6	617.641
51087	Fuyun	2000	9	15.7	7	487.563
51087	Fuyun	2000	10	1.7	48.2	279.527
51087	Fuyun	2000	11	-10.1	45.5	186.024
51087	Fuyun	2000	12	-14.3	56.1	114.954
51087	Fuyun	2001	1	-20	37.1	133.737
51087	Fuyun	2001	2	-17.2	10.4	257.055
51087	Fuyun	2001	3	-7.2	2.6	507.706
51087	Fuyun	2001	4	6.5	20.6	461.133
51087	Fuyun	2001	5	17.6	15.9	742.012
51087	Fuyun	2001	6	22	18.1	673.027
51087	Fuyun	2001	7	22.2	32.7	658.345
51087	Fuyun	2001	8	21.7	37	557.985
51087	Fuyun	2001	9	13.7	8.9	433.454
51087	Fuyun	2001	10	6	11.2	285.352
51087	Fuyun	2001	11	-1.6	3.8	227.875
51087	Fuyun	2001	12	-21.3	15.1	148.282
51087	Fuyun	2002	1	-14.5	13.6	201.514
51087	Fuyun	2002	2	-12.3	10.8	256.134
51087	Fuyun	2002	3	-2.9	24.1	376.371
51087	Fuyun	2002	4	7.1	14.3	490.973
51087	Fuyun	2002	5	15.7	8.2	708.3
51087	Fuyun	2002	6	21.3	31.7	672.842
51087	Fuyun	2002	7	23.8	6.5	709.296
51087	Fuyun	2002	8	23.1	10.1	615.61
51087	Fuyun	2002	9	15.1	3.5	485.015
51087	Fuyun	2002	10	6	12.1	306.789
51087	Fuyun	2002	11	-4.2	28.9	195.064
51087	Fuyun	2002	12	-18.1	14.8	135.312
51087	Fuyun	2003	1	-16.2	29.2	181.516
51087	Fuyun	2003	2	-14.7	7.9	291.491
51087	Fuyun	2003	3	-6.7	2	459.755
51087	Fuyun	2003	4	4.9	9.4	510.486
51087	Fuyun	2003	5	14.8	42.3	588.971
51087	Fuyun	2003	6	22	14.6	699.636
51087	Fuyun	2003	7	21.1	30.3	659.303
51087	Fuyun	2003	8	20	44.3	610.249
51087	Fuyun	2003	9	15.2	17	452.471
51087	Fuyun	2003	10	6.5	5.7	322.496
51087	Fuyun	2003	11	-7.8	31.4	187.93
51087	Fuyun	2003	12	-19	7.8	171.162
51087	Fuyun	2004	1	-20.1	11.3	214.884
51087	Fuyun	2004	2	-14.7	9.7	285.844
51087	Fuyun	2004	3	-5.2	28.7	419.13
51087	Fuyun	2004	4	10	1.5	535.017
51087	Fuyun	2004	5	17.3	25.3	700.315
51087	Fuyun	2004	6	21.6	12.2	760.131
51087	Fuyun	2004	7	24.2	13.8	697.683
51087	Fuyun	2004	8	21.1	10.9	617.518
51087	Fuyun	2004	9	13.8	23.3	440.9
51087	Fuyun	2004	10	5.4	1.2	335.359
51087	Fuyun	2004	11	-5.8	25.7	193.738
51087	Fuyun	2004	12	-15.1	34.3	118.698
51087	Fuyun	2005	1	-24	7.5	214.385
51087	Fuyun	2005	2	-21.6	7.8	282.761
51087	Fuyun	2005	3	-1.7	2.3	479.566
51087	Fuyun	2005	4	9	13.9	553.517
51087	Fuyun	2005	5	14.9	29	656.248
51087	Fuyun	2005	6	21.1	17.1	740.551
51087	Fuyun	2005	7	24.5	3.6	677.194
51087	Fuyun	2005	8	20.7	46.1	545.282
51087	Fuyun	2005	9	15.5	15.5	458.489
51087	Fuyun	2005	10	7.3	11.6	317.283
51087	Fuyun	2005	11	-6.6	67	168.639
51087	Fuyun	2005	12	-19	14.3	155.758
51087	Fuyun	2006	1	-21.3	19.6	191.848
51087	Fuyun	2006	2	-14.7	27.9	259.895
51087	Fuyun	2006	3	-6.7	5.4	461.247
51087	Fuyun	2006	4	6.7	33.4	521.792
51087	Fuyun	2006	5	14.4	22.8	668.802
51087	Fuyun	2006	6	21.6	20.1	706.607
51087	Fuyun	2006	7	23.1	15	671.381
51087	Fuyun	2006	8	21.1	10.1	590.267
51087	Fuyun	2006	9	15.1	3.4	480.655
51087	Fuyun	2006	10	7	19	251.103
51087	Fuyun	2006	11	-0.2	2.3	200.142
51087	Fuyun	2006	12	-13.8	9.7	129.663
51087	Fuyun	2007	1	-16.8	3.4	198.581
51087	Fuyun	2007	2	-8.4	7.5	284.367
51087	Fuyun	2007	3	-2.2	15.6	465.558
51087	Fuyun	2007	4	11.5	3.5	556.574
51087	Fuyun	2007	5	15.1	11.5	615.411
51087	Fuyun	2007	6	21.4	25.8	713.154
51087	Fuyun	2007	7	24.2	45.3	671.867
51087	Fuyun	2007	8	21.3	2.6	597.498
51087	Fuyun	2007	9	16.3	0.1	456.544
51087	Fuyun	2007	10	5.1	11.6	284.219
51087	Fuyun	2007	11	-2.5	14.1	231.849
51087	Fuyun	2007	12	-12.8	2	144.839
51087	Fuyun	2008	1	-20.6	4.3	193.171
51087	Fuyun	2008	2	-12.5	1.9	278.486
51087	Fuyun	2008	3	3.9	23	396.819
51087	Fuyun	2008	4	8.5	25.5	535.145
51087	Fuyun	2008	5	18	4	753.085
51087	Fuyun	2008	6	23.2	19.6	739.926
51087	Fuyun	2008	7	24.5	11.8	691.302
51087	Fuyun	2008	8	21.4	5.3	566.799
51087	Fuyun	2008	9	14.1	12.8	415.401
51087	Fuyun	2008	10	6.9	23.1	285.173
51087	Fuyun	2008	11	-5.2	19.5	209.236
51087	Fuyun	2008	12	-16.7	11.6	141.247
51087	Fuyun	2009	1	-16.6	21.4	180.26
51087	Fuyun	2009	2	-16.8	18.3	264.606
51087	Fuyun	2009	3	-3	8.8	434.403
51087	Fuyun	2009	4	11.2	3.9	533.138
51087	Fuyun	2009	5	14.9	12.6	669.541
51087	Fuyun	2009	6	19.1	10.3	693.325
51087	Fuyun	2009	7	23.4	0.3	702.342
51087	Fuyun	2009	8	21.1	6.5	633.287
51087	Fuyun	2009	9	14.4	28.1	428.983
51087	Fuyun	2009	10	6.7	22.3	273.453
51087	Fuyun	2009	11	-7	41.4	186.561
51087	Fuyun	2009	12	-17.7	39.7	136.996
51087	Fuyun	2010	1	-18.3	87.8	143.195
51087	Fuyun	2010	2	-19.1	25.7	238.151
51087	Fuyun	2010	3	-11.1	29.4	421.859
51087	Fuyun	2010	4	2.1	16.6	542.389
51087	Fuyun	2010	5	13.2	25.8	682.084
51087	Fuyun	2010	6	21.5	13.3	747.122
51087	Fuyun	2010	7	23.1	24.7	665.01
51087	Fuyun	2010	8	20.9	17.6	571.238
51087	Fuyun	2010	9	15.2	4.7	446.865
51087	Fuyun	2010	10	7	17.5	312.369
51087	Fuyun	2010	11	-3.7	44.9	200.058
51087	Fuyun	2010	12	-17.1	42.4	144.652
51087	Fuyun	2011	1	-26.6	6.7	215.659
51087	Fuyun	2011	2	-13.5	6.6	255.452
51087	Fuyun	2011	3	-8.2	11.3	477.001
51087	Fuyun	2011	4	11	14.1	566.925
51087	Fuyun	2011	5	14.6	21.2	668.228
51087	Fuyun	2011	6	22	5	692.941
51087	Fuyun	2011	7	22.6	58.4	715.99
51087	Fuyun	2011	8	21.6	23	578.439
51087	Fuyun	2011	9	15.4	1.1	473.259
51087	Fuyun	2011	10	7.7	14.1	304.623
51087	Fuyun	2011	11	-2.6	35.7	161.903
51087	Fuyun	2011	12	-15.8	11.4	167.355
51087	Fuyun	2012	1	-22.7	3.3	241.686
51087	Fuyun	2012	2	-16.7	0.6	342.315
51087	Fuyun	2012	3	-1.9	0.3	453.155
51087	Fuyun	2012	4	10.3	17.4	545.472
51087	Fuyun	2012	5	15.8	6	733.424
51087	Fuyun	2012	6	23	22.8	665.763
51087	Fuyun	2012	7	23.6	28.5	691.238
51087	Fuyun	2012	8	20.8	49.4	579.333
51087	Fuyun	2012	9	16.3	1	432.171
51087	Fuyun	2012	10	5.5	20.7	258.57
51087	Fuyun	2012	11	-8.7	33.1	162.43
51087	Fuyun	2012	12	-20.2	40.2	120.542
51087	Fuyun	2013	1	-16.4	6.1	172.995
51087	Fuyun	2013	2	-16	10.4	231.8
51087	Fuyun	2013	3	1.9	11.4	377.867
51087	Fuyun	2013	4	10.1	15.9	528.136
51087	Fuyun	2013	5	13.3	19.9	656.412
51087	Fuyun	2013	6	19.4	55.8	659.597
51087	Fuyun	2013	7	21.6	32.7	702.275
51087	Fuyun	2013	8	20.6	7.2	582.819
51087	Fuyun	2013	9	14.7	16	470.775
51087	Fuyun	2013	10	8	22.9	293.715
51087	Fuyun	2013	11	-2.2	10.7	212.175
51087	Fuyun	2013	12	-10.1	2.7	153.84
51087	Fuyun	2014	1	-15.4	26.1	187.116
51087	Fuyun	2014	2	-19.3	9.1	252.844
51087	Fuyun	2014	3	-3.4	8.7	455.935
51087	Fuyun	2014	4	9.3	9.2	527.16
51087	Fuyun	2014	5	15	20.2	655.772
51087	Fuyun	2014	6	21.1	0.4	740.4
51087	Fuyun	2014	7	23.5	17.7	683.869
51087	Fuyun	2014	8	21.9	1.4	608.938
51087	Fuyun	2014	9	13.7	14.7	425.706
51087	Fuyun	2014	10	6.3	29.6	283.02
51087	Fuyun	2014	11	-5	16	192.242
51087	Fuyun	2014	12	-16.2	1.9	154.01
51087	Fuyun	2015	1	-15.3	19.3	167.137
51087	Fuyun	2015	2	-13	20.6	251.938
51087	Fuyun	2015	3	-4	8	392.62
51087	Fuyun	2015	4	9.7	5.3	551.732
51087	Fuyun	2015	5	16.8	19.4	668.313
51087	Fuyun	2015	6	21.7	37.4	585.018
51087	Fuyun	2015	7	24.8	26	722.235
51087	Fuyun	2015	8	21.9	17.4	572.011
51087	Fuyun	2015	9	11.8	21.5	380.408
51087	Fuyun	2015	10	6.4	12.6	275.179
51087	Fuyun	2015	11	-2.1	23.6	156.663
51087	Fuyun	2015	12	-10.5	16.3	127.895
51087	Fuyun	2016	1	-17.3	4.4	188.466
51087	Fuyun	2016	2	-14.8	2.6	323.729
51087	Fuyun	2016	3	0	12.4	408.355
51087	Fuyun	2016	4	10.8	25.2	489.501
51087	Fuyun	2016	5	14.2	40.9	628.132
51087	Fuyun	2016	6	21.9	46	686.023
51087	Fuyun	2016	7	24.1	40.4	665.91
51087	Fuyun	2016	8	21.3	23.1	585.54
51087	Fuyun	2016	9	17	12.2	457.378
51087	Fuyun	2016	11	-9.8	76.5	177.928
51087	Fuyun	2016	12	-11.6	33.2	124.284
51087	Fuyun	2017	1	-16.9	2.3	199.956
51087	Fuyun	2017	2	-11.9	9.9	257.53
51087	Fuyun	2017	3	-6.6	4	434.722
51133	Tacheng	2000	1	-11.1	31.4	215.73
51133	Tacheng	2000	2	-6.3	5.6	314.38
51133	Tacheng	2000	3	1.7	6.1	508.86
51133	Tacheng	2000	4	13.3	20	599.58
51133	Tacheng	2000	5	17.8	42.3	742.44
51133	Tacheng	2000	6	22.4	13.8	725.98
51133	Tacheng	2000	7	24	23	743.6
51133	Tacheng	2000	8	22.8	13.8	651.62
51133	Tacheng	2000	9	17.8	7.7	535.55
51133	Tacheng	2000	10	4	42	315.6
51133	Tacheng	2000	11	-4.1	51.4	212.08
51133	Tacheng	2000	12	-6.6	59.4	149.62
51133	Tacheng	2001	1	-12.6	33.6	216.02
51133	Tacheng	2001	2	-7.2	14.8	305.87
51133	Tacheng	2001	3	1.1	4.9	512.8
51133	Tacheng	2001	4	9.2	47.2	532.18
51133	Tacheng	2001	5	19.1	23.6	745.01
51133	Tacheng	2001	6	22.5	14.5	715.94
51133	Tacheng	2001	7	22.2	30.2	657.52
51133	Tacheng	2001	8	23	8.5	632.8
51133	Tacheng	2001	9	15.9	4.6	471.32
51133	Tacheng	2001	10	8.1	28.4	289.31
51133	Tacheng	2001	11	2.9	16.8	200.56
51133	Tacheng	2001	12	-13.1	13.1	182.27
51133	Tacheng	2002	1	-5.6	24.9	190.75
51133	Tacheng	2002	2	-2.8	9	283.34
51133	Tacheng	2002	3	3.5	40.4	399.41
51133	Tacheng	2002	4	8.8	29.4	478.22
51133	Tacheng	2002	5	16.1	23	667.52
51133	Tacheng	2002	6	20.2	35.3	618.64
51133	Tacheng	2002	7	23	26.8	692.08
51133	Tacheng	2002	8	23.5	17.5	593.16
51133	Tacheng	2002	9	17.2	5.9	496.2
51133	Tacheng	2002	10	9.6	22	317.88
51133	Tacheng	2002	11	1.3	69.5	181.48
51133	Tacheng	2002	12	-10.5	39	149.32
51133	Tacheng	2003	1	-7.5	36.8	186.63
51133	Tacheng	2003	2	-7.1	21	278.5
51133	Tacheng	2003	3	-1.9	16.2	443.88
51133	Tacheng	2003	4	6.9	28.9	529.33
51133	Tacheng	2003	5	16	24.4	718.31
51133	Tacheng	2003	6	21.7	12	762.28
51133	Tacheng	2003	7	20.3	72.7	722.98
51133	Tacheng	2003	8	21.1	11.3	719.22
51133	Tacheng	2003	9	17.2	13.2	509.73
51133	Tacheng	2003	10	9.8	9.7	378.31
51133	Tacheng	2003	11	-2.7	36.4	208.13
51133	Tacheng	2003	12	-7.5	14.6	174.93
51133	Tacheng	2004	1	-10	11.8	201.36
51133	Tacheng	2004	2	-4.1	21.7	282.52
51133	Tacheng	2004	3	0.9	36.1	378.09
51133	Tacheng	2004	4	11.5	17.7	528.65
51133	Tacheng	2004	5	17.8	16.2	705.89
51133	Tacheng	2004	6	21.8	14.8	771.94
51133	Tacheng	2004	7	23.4	37.5	695.99
51133	Tacheng	2004	8	22	15.6	702.01
51133	Tacheng	2004	9	15.6	19.6	560.89
51133	Tacheng	2004	10	8.2	6.1	370.35
51133	Tacheng	2004	11	0.8	50.1	173.87
51133	Tacheng	2004	12	-7.2	24.8	171.93
51133	Tacheng	2005	1	-12.4	6.2	240.3
51133	Tacheng	2005	2	-11.5	7.5	314.1
51133	Tacheng	2005	3	4.3	16	476.44
51133	Tacheng	2005	4	11.3	36.3	631.6
51133	Tacheng	2005	5	16.8	48.1	753.8
51133	Tacheng	2005	6	22.1	61.7	821.11
51133	Tacheng	2005	7	24.8	13.6	818.59
51133	Tacheng	2005	8	21.2	40	652.64
51133	Tacheng	2005	9	18.3	2.3	568.31
51133	Tacheng	2005	10	9.6	7.9	392.18
51133	Tacheng	2005	11	1	35.8	188.3
51133	Tacheng	2005	12	-7	16.8	175.61
51133	Tacheng	2006	1	-13.9	29.9	216.69
51133	Tacheng	2006	2	-4.4	45.5	288.51
51133	Tacheng	2006	3	3.3	14.6	477.46
51133	Tacheng	2006	4	11.4	75.8	591.96
51133	Tacheng	2006	5	16.4	16.8	771.02
51133	Tacheng	2006	6	22.4	17	743.5
51133	Tacheng	2006	7	23.3	10.5	738.59
51133	Tacheng	2006	8	22.7	3.3	710.24
51133	Tacheng	2006	9	16.5	15	463.12
51133	Tacheng	2006	10	10.3	54.4	314.81
51133	Tacheng	2006	11	3.2	17.4	191.09
51133	Tacheng	2006	12	-6.2	28.6	150.44
51133	Tacheng	2007	1	-7.9	13.9	192.1
51133	Tacheng	2007	2	-3.9	19.2	234.73
51133	Tacheng	2007	3	0.6	25	445.27
51133	Tacheng	2007	4	13.5	12.6	538.4
51133	Tacheng	2007	5	16.7	38.4	634.59
51133	Tacheng	2007	6	22	28	896.79
51133	Tacheng	2007	7	23.6	33.2	920.73
51133	Tacheng	2007	8	22.3	19.8	945.97
51133	Tacheng	2007	9	18	1.2	732.98
51133	Tacheng	2007	10	7.2	8.9	453.22
51133	Tacheng	2007	11	2.5	30.9	289.75
51133	Tacheng	2007	12	-6.4	17.1	195.1
51133	Tacheng	2008	1	-13.9	7	287.36
51133	Tacheng	2008	2	-8	24.1	371.09
51133	Tacheng	2008	3	5.2	16	591.05
51133	Tacheng	2008	4	11.2	17	772.33
51133	Tacheng	2008	5	20.9	4.5	1044.95
51133	Tacheng	2008	6	24	14.1	747.09
51133	Tacheng	2008	7	25.8	7.6	800.95
51133	Tacheng	2008	8	23.7	11.1	702.81
51133	Tacheng	2008	9	16.2	17.8	478.9
51133	Tacheng	2008	10	9.9	33.2	332.38
51133	Tacheng	2008	11	1.9	22.9	195.68
51133	Tacheng	2008	12	-6.1	4.6	157.3
51133	Tacheng	2009	1	-7.4	35.3	184.55
51133	Tacheng	2009	2	-8.3	26.8	298.07
51133	Tacheng	2009	3	2.1	22.8	447.04
51133	Tacheng	2009	4	12.1	34.6	456.47
51133	Tacheng	2009	5	16.3	15.8	737.29
51133	Tacheng	2009	6	20.1	19.7	647.7
51133	Tacheng	2009	7	22.9	11.2	633.39
51133	Tacheng	2009	8	21.5	12.8	567.12
51133	Tacheng	2009	9	15.6	42.3	376.85
51133	Tacheng	2009	10	9.3	23.6	285.68
51133	Tacheng	2009	11	-1.4	40.7	148.38
51133	Tacheng	2009	12	-9.2	33	131.87
51133	Tacheng	2010	1	-8.6	82.5	130.42
51133	Tacheng	2010	2	-12.1	21.2	220.07
51133	Tacheng	2010	3	-3.3	55	364.54
51133	Tacheng	2010	4	8.9	48.3	497.35
51133	Tacheng	2010	5	15.5	42.5	722.54
51133	Tacheng	2010	6	22.5	18.2	804.38
51133	Tacheng	2010	7	23.8	26.1	760.39
51133	Tacheng	2010	8	21.8	22.1	649.92
51133	Tacheng	2010	9	16.9	2	488.87
51133	Tacheng	2010	10	10.1	19.5	363.28
51133	Tacheng	2010	11	1.9	46.4	200.86
51133	Tacheng	2010	12	-8.6	86.5	149.5
51133	Tacheng	2011	1	-15.6	3.6	228.35
51133	Tacheng	2011	2	-6.1	14	283.11
51133	Tacheng	2011	3	-2.8	15.1	521.23
51133	Tacheng	2011	4	13.3	4.4	567.01
51133	Tacheng	2011	5	16.3	39.3	672.56
51133	Tacheng	2011	6	22.7	17.8	742.64
51133	Tacheng	2011	7	24.3	10	817.39
51133	Tacheng	2011	8	23.1	12.3	684.27
51133	Tacheng	2011	9	17.7	13.1	551.16
51133	Tacheng	2011	10	9.9	21.8	346.01
51133	Tacheng	2011	11	0.6	35	159.18
51133	Tacheng	2011	12	-7.5	15.3	184.85
51133	Tacheng	2012	1	-12.6	7.1	241.06
51133	Tacheng	2012	2	-9.4	3	337.13
51133	Tacheng	2012	3	2.1	18.9	430.2
51133	Tacheng	2012	4	14.5	15.8	642.58
51133	Tacheng	2012	5	17.9	9.8	772.03
51133	Tacheng	2012	6	22.5	36.5	754.31
51133	Tacheng	2012	7	24.2	11.8	741.07
51133	Tacheng	2012	8	22.2	36.7	665.13
51133	Tacheng	2012	9	17.5	5.5	544.57
51133	Tacheng	2012	10	8.2	26.3	334.1
51133	Tacheng	2012	11	-3.1	35.6	198.54
51133	Tacheng	2012	12	-13.4	49.3	172.4
51133	Tacheng	2013	1	-7.5	35.7	189.25
51133	Tacheng	2013	2	-10	10.4	289.44
51133	Tacheng	2013	3	6.3	11.9	464.56
51133	Tacheng	2013	4	12.5	17.3	584.07
51133	Tacheng	2013	5	15.8	50.8	810.45
51133	Tacheng	2013	6	20.2	60	712.06
51133	Tacheng	2013	7	22	79.4	740.56
51133	Tacheng	2013	8	21.4	74.7	661.86
51133	Tacheng	2013	9	16.8	3.8	552.34
51133	Tacheng	2013	10	11	8.2	229.32
51133	Tacheng	2013	11	1.8	13.4	145.48
51133	Tacheng	2013	12	-4.3	14.7	104.69
51133	Tacheng	2014	1	-9.1	42.6	139.62
51133	Tacheng	2014	2	-13	12.7	216.1
51133	Tacheng	2014	3	1.5	17.6	361.85
51133	Tacheng	2014	4	10.2	19.9	413.1
51133	Tacheng	2014	5	17.6	24.1	590.1
51133	Tacheng	2014	6	22.2	14.8	605.97
51133	Tacheng	2014	7	23	22.8	565.36
51133	Tacheng	2014	8	22.7	8	539.6
51133	Tacheng	2014	9	16	30.9	461.89
51133	Tacheng	2014	10	7.7	47.1	258.42
51133	Tacheng	2014	11	-1.3	32.7	174.22
51133	Tacheng	2014	12	-7.5	13.3	142.84
51133	Tacheng	2015	1	-7.3	28.6	163.07
51133	Tacheng	2015	2	-4.5	23.1	249.2
51133	Tacheng	2015	3	0.7	23.1	379.79
51133	Tacheng	2015	4	12.2	15.4	540.97
51133	Tacheng	2015	5	18.1	31.8	625.67
51133	Tacheng	2015	6	22.6	14.2	669.19
51133	Tacheng	2015	7	25.2	17	681.55
51133	Tacheng	2015	8	22.3	10.6	591.44
51133	Tacheng	2015	9	13.4	108.6	462.14
51133	Tacheng	2015	10	8.5	24.5	315.55
51133	Tacheng	2015	11	0.9	56.2	158.73
51133	Tacheng	2015	12	-3	47.6	138.75
51133	Tacheng	2016	1	-6.5	18	192.14
51133	Tacheng	2016	2	-5.1	13	305.2
51133	Tacheng	2016	3	5.1	26.1	411.93
51133	Tacheng	2016	4	12.7	48.2	575.06
51133	Tacheng	2016	5	15.7	47.4	731.71
51133	Tacheng	2016	6	22.4	45.7	549.54
51133	Tacheng	2016	7	23	52.6	492.06
51133	Tacheng	2016	8	22.6	14.1	545.65
51133	Tacheng	2016	9	19.4	15.5	385.8
51133	Tacheng	2016	10	0	0	214.64
51133	Tacheng	2016	11	-4.9	72.9	137.41
51133	Tacheng	2016	12	-4	38.3	104.97
				-9	14.7
				-4.6	17.2
				0.1	3.9
51156	Hebukesaier	2000	1	-14.4	10.5	204.98
51156	Hebukesaier	2000	2	-9.3	1.4	310.452
51156	Hebukesaier	2000	3	-2	1.1	494.04
51156	Hebukesaier	2000	4	8.2	3.5	592.15
51156	Hebukesaier	2000	5	14.1	14.1	707.326
51156	Hebukesaier	2000	6	17.9	28.9	665.803
51156	Hebukesaier	2000	7	20.3	26	660.1
51156	Hebukesaier	2000	8	18.9	11.3	586.861
51156	Hebukesaier	2000	9	13	7	472.196
51156	Hebukesaier	2000	10	-0.1	9	272.356
51156	Hebukesaier	2000	11	-8.6	16.3	195.768
51156	Hebukesaier	2000	12	-9.4	12.3	110.706
51156	Hebukesaier	2001	1	-13.8	4.8	164.847
51156	Hebukesaier	2001	2	-9.3	3.9	258.939
51156	Hebukesaier	2001	3	-0.5	0.3	532.589
51156	Hebukesaier	2001	4	4.8	12.5	533.955
51156	Hebukesaier	2001	5	15	15.4	742.537
51156	Hebukesaier	2001	6	19.1	20.7	679.889
51156	Hebukesaier	2001	7	19	43.6	627.085
51156	Hebukesaier	2001	8	19.3	45.6	584.043
51156	Hebukesaier	2001	9	11.3	13.1	422.274
51156	Hebukesaier	2001	10	4	2.9	266.599
51156	Hebukesaier	2001	11	-1.4	4	224.992
51156	Hebukesaier	2001	12	-15.7	8.7	169.166
51156	Hebukesaier	2002	1	-8.9	5.9	198.837
51156	Hebukesaier	2002	2	-7.3	6.5	269.022
51156	Hebukesaier	2002	3	-1.7	7.8	429
51156	Hebukesaier	2002	4	4.3	4	476.589
51156	Hebukesaier	2002	5	12.7	18.5	596.575
51156	Hebukesaier	2002	6	17.9	29.9	645.958
51156	Hebukesaier	2002	7	19.4	72.2	602.294
51156	Hebukesaier	2002	8	19.8	19.2	565.999
51156	Hebukesaier	2002	9	12.5	7.9	490.853
51156	Hebukesaier	2002	10	5.2	7.3	314.583
51156	Hebukesaier	2002	11	-2.5	5	210.073
51156	Hebukesaier	2002	12	-12.6	4.3	137.043
51156	Hebukesaier	2003	1	-9.3	4.9	181.09
51156	Hebukesaier	2003	2	-8.9	8.4	264.411
51156	Hebukesaier	2003	3	-3.9	1.4	444.743
51156	Hebukesaier	2003	4	3	9.5	542.225
51156	Hebukesaier	2003	5	12.5	30.8	595.992
51156	Hebukesaier	2003	6	19	15.5	659.271
51156	Hebukesaier	2003	7	17.1	45.7	627.99
51156	Hebukesaier	2003	8	17.7	15.4	598.498
51156	Hebukesaier	2003	9	13.4	6.8	466.666
51156	Hebukesaier	2003	10	5.2	1.1	336.305
51156	Hebukesaier	2003	11	-6.9	4.7	213.364
51156	Hebukesaier	2003	12	-11.8	3.4	167.642
51156	Hebukesaier	2004	1	-12.6	6.3	222.187
51156	Hebukesaier	2004	2	-7.1	0.6	280.424
51156	Hebukesaier	2004	3	-3	6.3	404.003
51156	Hebukesaier	2004	4	8.3	3.7	561.649
51156	Hebukesaier	2004	5	14.1	31.8	694.238
51156	Hebukesaier	2004	6	18.2	31.5	719.79
51156	Hebukesaier	2004	7	20.5	29.4	697.962
51156	Hebukesaier	2004	8	17.5	14.6	624.756
51156	Hebukesaier	2004	9	11.4	13.1	467.806
51156	Hebukesaier	2004	10	4	0.9	340.388
51156	Hebukesaier	2004	11	-4	12.5	185.192
51156	Hebukesaier	2004	12	-10.4	14.2	143.073
51156	Hebukesaier	2005	1	-15.8	0.4	224.176
51156	Hebukesaier	2005	2	-15.6	1.4	317.972
51156	Hebukesaier	2005	3	-0.7	11.8	487.27
51156	Hebukesaier	2005	4	6.8	0.1	580.311
51156	Hebukesaier	2005	5	12.2	41.2	689.757
51156	Hebukesaier	2005	6	18.3	12.5	733.921
51156	Hebukesaier	2005	7	20.2	48.2	671.17
51156	Hebukesaier	2005	8	16.9	42.9	565.012
51156	Hebukesaier	2005	9	13.4	2.4	476.865
51156	Hebukesaier	2005	10	4.7	1	333.927
51156	Hebukesaier	2005	11	-4.1	4.6	196.327
51156	Hebukesaier	2005	12	-11.4	1.7	178.634
51156	Hebukesaier	2006	1	-14.3	4.5	206.298
51156	Hebukesaier	2006	2	-7.5	3.1	261.807
51156	Hebukesaier	2006	3	-1.5	0.6	497.234
51156	Hebukesaier	2006	4	6.8	10.9	543.355
51156	Hebukesaier	2006	5	12.1	3.1	735.306
51156	Hebukesaier	2006	6	18.5	15.6	706.724
51156	Hebukesaier	2006	7	19.6	21.9	696.9
51156	Hebukesaier	2006	8	19.1	4.9	654.287
51156	Hebukesaier	2006	9	12.4	2.8	465.378
51156	Hebukesaier	2006	10	6	4.3	305.622
51156	Hebukesaier	2006	11	-0.5	2.9	220.409
51156	Hebukesaier	2006	12	-9.4	5.5	154.126
51156	Hebukesaier	2007	1	-10.6	4.7	220.443
51156	Hebukesaier	2007	2	-5.6	1.7	279.157
51156	Hebukesaier	2007	3	-2.8	2.1	495.819
51156	Hebukesaier	2007	4	8.4	12	547.472
51156	Hebukesaier	2007	5	12.5	20.1	688.414
51156	Hebukesaier	2007	6	17.8	24.3	726.769
51156	Hebukesaier	2007	7	19.6	142.8	627.933
51156	Hebukesaier	2007	8	17.5	51.3	604.703
51156	Hebukesaier	2007	9	13.4	18.5	487.671
51156	Hebukesaier	2007	10	3	0	330.257
51156	Hebukesaier	2007	11	-2.3	6.5	239.418
51156	Hebukesaier	2007	12	-10	1.4	156.203
51156	Hebukesaier	2008	1	-15.6	4	214.923
51156	Hebukesaier	2008	2	-10.6	0.1	291.872
51156	Hebukesaier	2008	3	1.5	1.9	471.842
51156	Hebukesaier	2008	4	6.3	11.4	577.108
51156	Hebukesaier	2008	5	15.8	14.2	720.686
51156	Hebukesaier	2008	6	19.6	4.5	686.089
51156	Hebukesaier	2008	7	21.6	23.7	704.218
51156	Hebukesaier	2008	8	18.7	9.3	599.298
51156	Hebukesaier	2008	9	11.7	18.1	437.975
51156	Hebukesaier	2008	10	5.9	3.3	325.434
51156	Hebukesaier	2008	11	-2.5	1.3	240.191
51156	Hebukesaier	2008	12	-10.3	0.8	162.097
51156	Hebukesaier	2009	1	-10.9	4.4	197.085
51156	Hebukesaier	2009	2	-10.1	1.9	307.066
51156	Hebukesaier	2009	3	-0.9	3	458.992
51156	Hebukesaier	2009	4	8.3	17.1	503.381
51156	Hebukesaier	2009	5	12.5	7.5	696.453
51156	Hebukesaier	2009	6	16.1	14.6	659.682
51156	Hebukesaier	2009	7	19.7	17.1	715.246
51156	Hebukesaier	2009	8	17.8	18.7	609.023
51156	Hebukesaier	2009	9	11.7	21.3	426.214
51156	Hebukesaier	2009	10	6.1	3.3	327.921
51156	Hebukesaier	2009	11	-5.4	2.7	201.439
51156	Hebukesaier	2009	12	-12.2	0.5	144.446
51156	Hebukesaier	2010	1	-12.7	14.2	176.813
51156	Hebukesaier	2010	2	-14.1	5.3	261.927
51156	Hebukesaier	2010	3	-7.7	43.9	429.314
51156	Hebukesaier	2010	4	4.1	6.8	605.025
51156	Hebukesaier	2010	5	11.5	4.2	708.984
51156	Hebukesaier	2010	6	18.8	29.2	733.747
51156	Hebukesaier	2010	7	20.1	42.9	690.525
51156	Hebukesaier	2010	8	18.5	12.1	603.653
51156	Hebukesaier	2010	9	13.2	7	469.45
51156	Hebukesaier	2010	10	5.6	23	326.076
51156	Hebukesaier	2010	11	-1.7	4.8	209.899
51156	Hebukesaier	2010	12	-11.6	16.5	156.004
51156	Hebukesaier	2011	1	-18.8	3.9	230.349
51156	Hebukesaier	2011	2	-9.7	10.6	260.996
51156	Hebukesaier	2011	3	-5	1.8	490.342
51156	Hebukesaier	2011	4	9.2	2.4	547.602
51156	Hebukesaier	2011	5	12.4	10.6	695.098
51156	Hebukesaier	2011	6	18.6	44.2	639.076
51156	Hebukesaier	2011	7	20.5	17.9	735.225
51156	Hebukesaier	2011	8	18.9	19.5	566.647
51156	Hebukesaier	2011	9	13.1	4.4	483.288
51156	Hebukesaier	2011	10	5.8	6.1	321.264
51156	Hebukesaier	2011	11	-3.2	13.1	158.311
51156	Hebukesaier	2011	12	-10.2	0.6	158.082
51156	Hebukesaier	2012	1	-15.3	0.4	244.393
51156	Hebukesaier	2012	2	-12.3	5.2	337.304
51156	Hebukesaier	2012	3	-2.6	6.3	426.873
51156	Hebukesaier	2012	4	9.1	8	577.246
51156	Hebukesaier	2012	5	13.5	4.7	707.596
51156	Hebukesaier	2012	6	19.4	25.1	706.352
51156	Hebukesaier	2012	7	19.6	48.6	609.365
51156	Hebukesaier	2012	8	17.9	53.8	586.514
51156	Hebukesaier	2012	9	13.3	2.9	484.47
51156	Hebukesaier	2012	10	4.1	8.3	319.374
51156	Hebukesaier	2012	11	-6.9	1.6	200.767
51156	Hebukesaier	2012	12	-14.3	8.5	158.264
51156	Hebukesaier	2013	1	-10.2	2.8	199.629
51156	Hebukesaier	2013	2	-11.3	1.8	292.465
51156	Hebukesaier	2013	3	2.6	2	476.24
51156	Hebukesaier	2013	4	8.1	8.1	539.473
51156	Hebukesaier	2013	5	11.6	2.7	716.372
51156	Hebukesaier	2013	6	16.8	29.6	666.456
51156	Hebukesaier	2013	7	18.3	44.6	683.654
51156	Hebukesaier	2013	8	17.6	23.2	577.391
51156	Hebukesaier	2013	9	12.3	11	480.77
51156	Hebukesaier	2013	10	6.7	0	321.92
51156	Hebukesaier	2013	11	-2.5	0.8	229.905
51156	Hebukesaier	2013	12	-7.8	3.2	172.891
51156	Hebukesaier	2014	1	-11.1	11.8	191.664
51156	Hebukesaier	2014	2	-15.2	3.3	262.047
51156	Hebukesaier	2014	3	-1.6	0.4	486.244
51156	Hebukesaier	2014	4	6.1	3.8	548.743
51156	Hebukesaier	2014	5	13.2	14.5	722.282
51156	Hebukesaier	2014	6	17.7	26.4	727.024
51156	Hebukesaier	2014	7	19.1	30.9	696.77
51156	Hebukesaier	2014	8	18.9	5.6	622.468
51156	Hebukesaier	2014	9	11.9	16.7	477.736
51156	Hebukesaier	2014	10	4.1	5.3	281.843
51156	Hebukesaier	2014	11	-4.9	3.7	199.398
51156	Hebukesaier	2014	12	-10.9	2.9	150.283
51156	Hebukesaier	2015	1	-10.4	1.2	173.917
51156	Hebukesaier	2015	2	-7.7	1	286.732
51156	Hebukesaier	2015	3	-3	12.9	416.929
51156	Hebukesaier	2015	4	5.9	4.8	542.612
51156	Hebukesaier	2015	5	14.3	15.3	675.392
51156	Hebukesaier	2015	6	18.4	30.9	632.351
51156	Hebukesaier	2015	7	21.7	33.9	728.843
51156	Hebukesaier	2015	8	18.9	24.6	610.785
51156	Hebukesaier	2015	9	9.1	14.5	445.087
51156	Hebukesaier	2015	10	4.1	9.3	300.48
51156	Hebukesaier	2015	11	-4	10	171.306
51156	Hebukesaier	2015	12	-8.4	6.8	114.316
51156	Hebukesaier	2016	1	-13.8	14.5	195.477
51156	Hebukesaier	2016	2	-11.3	2.3	299.693
51156	Hebukesaier	2016	3	-0.3	2.7	404.45
51156	Hebukesaier	2016	4	8.3	14.6	551.83
51156	Hebukesaier	2016	5	10.8	16.1	648.363
51156	Hebukesaier	2016	6	18.7	53.4	665.902
51156	Hebukesaier	2016	7	19.8	55.5	628.265
51156	Hebukesaier	2016	8	18.4	54.6	637.049
51156	Hebukesaier	2016	9	14.9	10.2	484.318
51156	Hebukesaier	2016	11	-7.8	8.9	187.581
51156	Hebukesaier	2016	12	-8.3	12.9	112.543
51156	Hebukesaier	2017	1	-12.7	0.7	202.175
51156	Hebukesaier	2017	2	-8.6	5.4	237.291
51156	Hebukesaier	2017	3	-2.3	5.1	470.718
51186	Qinghe	2000	1	-24.5	20.3	213.694
51186	Qinghe	2000	2	-17.5	0.8	353.431
51186	Qinghe	2000	3	-4.1	0.8	568.721
51186	Qinghe	2000	4	8.2	7.3	587.742
51186	Qinghe	2000	5	14.1	11.3	740.579
51186	Qinghe	2000	6	18.5	42.5	679.359
51186	Qinghe	2000	7	20.6	12.7	710.831
51186	Qinghe	2000	8	18.6	18.3	625.407
51186	Qinghe	2000	9	12.7	3.1	502.859
51186	Qinghe	2000	10	-0.9	30.6	309.025
51186	Qinghe	2000	11	-16	37.5	215.385
51186	Qinghe	2000	12	-19.1	37.8	142.229
51186	Qinghe	2001	1	-22.5	25.4	175.843
51186	Qinghe	2001	2	-20.5	8.8	311.782
51186	Qinghe	2001	3	-10	2.9	550.99
51186	Qinghe	2001	4	4.1	15	524.295
51186	Qinghe	2001	5	15.2	6.3	775.895
51186	Qinghe	2001	6	19.1	7.9	740.716
51186	Qinghe	2001	7	19.3	18.6	702.935
51186	Qinghe	2001	8	19.3	18.7	590.86
51186	Qinghe	2001	9	11.6	5	469.505
51186	Qinghe	2001	10	3.9	12.3	308.781
51186	Qinghe	2001	11	-3.8	3.7	257.678
51186	Qinghe	2001	12	-21.6	13.7	176.153
51186	Qinghe	2002	1	-17.5	6.2	214.981
51186	Qinghe	2002	2	-13.7	7.4	306.998
51186	Qinghe	2002	3	-3.4	13.4	441.42
51186	Qinghe	2002	4	4.9	14.4	538.732
51186	Qinghe	2002	5	13.9	3	728.913
51186	Qinghe	2002	6	18.3	76.1	686.517
51186	Qinghe	2002	7	21.1	4.7	703.442
51186	Qinghe	2002	8	20.3	13.7	617.054
51186	Qinghe	2002	9	12.3	2.6	487.572
51186	Qinghe	2002	10	3.5	6.8	318.67
51186	Qinghe	2002	11	-7.4	21.3	224.412
51186	Qinghe	2002	12	-20.9	14.4	162.944
51186	Qinghe	2003	1	-19.6	19.7	219.314
51186	Qinghe	2003	2	-16.6	4.9	302.242
51186	Qinghe	2003	3	-8.6	0.4	513.863
51186	Qinghe	2003	4	3	11.8	537.742
51186	Qinghe	2003	5	12.1	51.2	622.633
51186	Qinghe	2003	6	19.6	24.6	733.56
51186	Qinghe	2003	7	18	51.3	672.358
51186	Qinghe	2003	8	17	40.9	573.686
51186	Qinghe	2003	9	12.2	27	467.563
51186	Qinghe	2003	10	3.7	4.1	340.474
51186	Qinghe	2003	11	-11	29	222.499
51186	Qinghe	2003	12	-21.4	5.9	184.212
51186	Qinghe	2004	1	-21.5	3	238.405
51186	Qinghe	2004	2	-16	5.4	319.504
51186	Qinghe	2004	3	-8.2	20.7	472.835
51186	Qinghe	2004	4	7.4	0	572.543
51186	Qinghe	2004	5	14.3	15.5	687.94
51186	Qinghe	2004	6	18.8	7.8	767.081
51186	Qinghe	2004	7	21.2	14.8	710.766
51186	Qinghe	2004	8	18.1	14	612.604
51186	Qinghe	2004	9	10.6	23.2	438.95
51186	Qinghe	2004	10	2.8	0.6	344.576
51186	Qinghe	2004	11	-10.8	24.5	212.657
51186	Qinghe	2004	12	-17.5	20	144.126
51186	Qinghe	2005	1	-24.7	7.9	235.555
51186	Qinghe	2005	2	-21.7	6.9	308.227
51186	Qinghe	2005	3	-3.9	3.4	522.675
51186	Qinghe	2005	4	6.9	4.9	580.987
51186	Qinghe	2005	5	12.6	32.5	676.815
51186	Qinghe	2005	6	18.1	18.8	747.493
51186	Qinghe	2005	7	21.6	1.9	702.869
51186	Qinghe	2005	8	17.8	97.3	552.882
51186	Qinghe	2005	9	12.5	9	469.357
51186	Qinghe	2005	10	4.1	7.8	332.192
51186	Qinghe	2005	11	-9.9	36.6	205.317
51186	Qinghe	2005	12	-20.5	10.7	174.217
51186	Qinghe	2006	1	-22.6	13.9	202.668
51186	Qinghe	2006	2	-16.1	18.5	281.345
51186	Qinghe	2006	3	-6.5	2.2	543.946
51186	Qinghe	2006	4	4.4	37.8	549.125
51186	Qinghe	2006	5	11.8	14.2	689.372
51186	Qinghe	2006	6	18.4	24.5	760.79
51186	Qinghe	2006	7	20.1	24.1	716.001
51186	Qinghe	2006	8	18.3	4	629.572
51186	Qinghe	2006	9	12.3	0.3	517.016
51186	Qinghe	2006	10	4.9	21.6	291.96
51186	Qinghe	2006	11	-2.6	1.3	245.288
51186	Qinghe	2006	12	-15	6.7	174.407
51186	Qinghe	2007	1	-17.9	3.6	241.635
51186	Qinghe	2007	2	-9.4	3.3	317.067
51186	Qinghe	2007	3	-3.1	10.6	519.722
51186	Qinghe	2007	4	8.9	5.6	594.232
51186	Qinghe	2007	5	13.1	4	682.102
51186	Qinghe	2007	6	18.8	26.4	747.083
51186	Qinghe	2007	7	21.6	49.8	691.247
51186	Qinghe	2007	8	18.4	11.9	592.561
51186	Qinghe	2007	9	13.4	2.2	480.132
51186	Qinghe	2007	10	2.2	4.3	316.629
51186	Qinghe	2007	11	-5.5	14.7	261.849
51186	Qinghe	2007	12	-16.9	2.7	165.02
51186	Qinghe	2008	1	-22.9	4.3	228.634
51186	Qinghe	2008	2	-15.4	1.8	323.439
51186	Qinghe	2008	3	1.2	23.7	456.044
51186	Qinghe	2008	4	6.3	23.6	572.679
51186	Qinghe	2008	5	15.4	8.6	760.545
51186	Qinghe	2008	6	20.1	17.1	753.617
51186	Qinghe	2008	7	21.1	47.8	704.38
51186	Qinghe	2008	8	18.8	1.5	612.484
51186	Qinghe	2008	9	11.7	14.1	443.061
51186	Qinghe	2008	10	4.8	13.3	317.679
51186	Qinghe	2008	11	-6.9	6.5	233.673
51186	Qinghe	2008	12	-17.1	5.6	170.966
51186	Qinghe	2009	1	-18.6	17.2	198.348
51186	Qinghe	2009	2	-17.8	18	289.87
51186	Qinghe	2009	3	-5.1	16.4	471.519
51186	Qinghe	2009	4	9.5	3.7	560.548
51186	Qinghe	2009	5	12.7	13.3	657.061
51186	Qinghe	2009	6	16.2	13.3	707.007
51186	Qinghe	2009	7	20.1	6.7	702.803
51186	Qinghe	2009	8	17.6	5	615.86
51186	Qinghe	2009	9	11.8	21.1	439.693
51186	Qinghe	2009	10	4.5	15.4	290.867
51186	Qinghe	2009	11	-10.3	44.5	215.68
51186	Qinghe	2009	12	-20.6	38.2	149.337
51186	Qinghe	2010	1	-21	64.5	168.034
51186	Qinghe	2010	2	-21	33.2	288.846
51186	Qinghe	2010	3	-14.8	50.1	447.432
51186	Qinghe	2010	4	-2.6	15.5	590.33
51186	Qinghe	2010	5	11	18.6	663.033
51186	Qinghe	2010	6	19.5	12.2	767.567
51186	Qinghe	2010	7	20.3	28.6	652.818
51186	Qinghe	2010	8	18.1	14.9	572.58
51186	Qinghe	2010	9	12.7	4.1	487.265
51186	Qinghe	2010	10	4.8	19.8	327.252
51186	Qinghe	2010	11	-6.7	31.2	221.607
51186	Qinghe	2010	12	-20.2	34.4	164.812
51186	Qinghe	2011	1	-28.7	4.6	226.89
51186	Qinghe	2011	2	-15.4	9	298.845
51186	Qinghe	2011	3	-9.6	5.4	531.258
51186	Qinghe	2011	4	8.7	5	614.872
51186	Qinghe	2011	5	12.6	13.1	695.388
51186	Qinghe	2011	6	19.4	18.4	720.117
51186	Qinghe	2011	7	20.3	55.5	760.662
51186	Qinghe	2011	8	18.7	16.6	605.101
51186	Qinghe	2011	9	12.4	1.2	522.353
51186	Qinghe	2011	10	5.1	10.3	331.3
51186	Qinghe	2011	11	-6.3	36.7	201.289
51186	Qinghe	2011	12	-18.8	4.1	186.074
51186	Qinghe	2012	1	-24	1.2	253.369
51186	Qinghe	2012	2	-16.4	0	357.707
51186	Qinghe	2012	3	-3.4	0.7	512.779
51186	Qinghe	2012	4	8.1	15.7	598.393
51186	Qinghe	2012	5	13.8	1.8	773.828
51186	Qinghe	2012	6	20	14.5	665.942
51186	Qinghe	2012	7	20.8	43.9	716.957
51186	Qinghe	2012	8	18.1	24.1	631.377
51186	Qinghe	2012	9	12.7	2.3	472.655
51186	Qinghe	2012	10	2.5	20	299.718
51186	Qinghe	2012	11	-12.2	23	217.755
51186	Qinghe	2012	12	-21	26.6	136.409
51186	Qinghe	2013	1	-20	10.4	208.37
51186	Qinghe	2013	2	-18.4	8.7	286.301
51186	Qinghe	2013	3	-1.1	4.4	494.519
51186	Qinghe	2013	4	8.2	2.9	570.97
51186	Qinghe	2013	5	11.2	6.1	703.436
51186	Qinghe	2013	6	16.9	80.5	673.27
51186	Qinghe	2013	7	18.6	22.8	715.351
51186	Qinghe	2013	8	17.8	19.3	603.122
51186	Qinghe	2013	9	11.6	25.9	481.706
51186	Qinghe	2013	10	5.4	11.9	320.146
51186	Qinghe	2013	11	-4.9	6.5	233.866
51186	Qinghe	2013	12	-12.1	2	183.727
51186	Qinghe	2014	1	-16.6	24.9	207.776
51186	Qinghe	2014	2	-20.6	4.6	285.29
51186	Qinghe	2014	3	-5.5	3.8	510.197
51186	Qinghe	2014	4	7.2	11.3	544.249
51186	Qinghe	2014	5	12.7	8	709.365
51186	Qinghe	2014	6	18	14.4	754.093
51186	Qinghe	2014	7	20.3	12.8	703.246
51186	Qinghe	2014	8	19.1	4.9	623.005
51186	Qinghe	2014	9	11.3	9.2	470.21
51186	Qinghe	2014	10	4	13.2	315.311
51186	Qinghe	2014	11	-7.8	11.5	234.611
51186	Qinghe	2014	12	-19	2.6	183.926
51186	Qinghe	2015	1	-17	6.2	212.134
51186	Qinghe	2015	2	-14.8	6.8	295.306
51186	Qinghe	2015	3	-5.3	2.4	469.028
51186	Qinghe	2015	4	7.2	15.3	589.387
51186	Qinghe	2015	5	13.7	22	702.076
51186	Qinghe	2015	6	18	71.3	612.166
51186	Qinghe	2015	7	21.4	36.7	741.645
51186	Qinghe	2015	8	19.2	19.9	592.327
51186	Qinghe	2015	9	9.3	25.4	437.472
51186	Qinghe	2015	10	4	8.8	310.439
51186	Qinghe	2015	11	-5	17.3	201.206
51186	Qinghe	2015	12	-14.2	10.9	149.645
51186	Qinghe	2016	1	-20.2	5.6	211.537
51186	Qinghe	2016	2	-16.3	1	354.077
51186	Qinghe	2016	3	-1.3	6.9	479.014
51186	Qinghe	2016	4	8.7	39	562.718
51186	Qinghe	2016	5	11.2	37	675.013
51186	Qinghe	2016	6	19	45.5	713.193
51186	Qinghe	2016	7	21.6	18.3	704.252
51186	Qinghe	2016	8	18.8	11.8	593.233
51186	Qinghe	2016	9	14.5	7	506.476
51186	Qinghe	2016	11	-12.8	74.4	188.672
51186	Qinghe	2016	12	-16	24.9	136.389
51186	Qinghe	2017	1	-22.3	1.1	208.447
51186	Qinghe	2017	2	-14	8.4	282.729
51186	Qinghe	2017	3	-6.8	8.5	483.281
51232	Alashankou	2000	1	-15.5	7.6	185.911
51232	Alashankou	2000	2	-9	1.2	264.826
51232	Alashankou	2000	3	2.2	0.8	481.505
51232	Alashankou	2000	4	16.3	0.8	580.866
51232	Alashankou	2000	5	22.1	10.6	684.758
51232	Alashankou	2000	6	26.8	3.8	659.817
51232	Alashankou	2000	7	28.5	10.3	649.357
51232	Alashankou	2000	8	27.5	6.8	580.68
51232	Alashankou	2000	9	20.8	4.2	475.689
51232	Alashankou	2000	10	6.2	25.3	263.835
51232	Alashankou	2000	11	-2	1.6	154.686
51232	Alashankou	2000	12	-8.4	1.5	126.13
51232	Alashankou	2001	1	-12.3	3.7	176.697
51232	Alashankou	2001	2	-8.8	2.4	242.794
51232	Alashankou	2001	3	4.3	0	526.694
51232	Alashankou	2001	4	11.6	11.8	563.175
51232	Alashankou	2001	5	23.6	8.2	739.878
51232	Alashankou	2001	6	27.4	28	680.63
51232	Alashankou	2001	7	26.6	34.6	610.03
51232	Alashankou	2001	8	27.3	14.6	578.05
51232	Alashankou	2001	9	18.9	21.1	429.049
51232	Alashankou	2001	10	10.1	17.8	270.505
51232	Alashankou	2001	11	2.8	1.4	184.14
51232	Alashankou	2001	12	-15.9	9.9	138.273
51232	Alashankou	2002	1	-12.8	8.9	130.685
51232	Alashankou	2002	2	-8.7	4.4	214.823
51232	Alashankou	2002	3	2	6.8	349.504
51232	Alashankou	2002	4	11.1	12	432.031
51232	Alashankou	2002	5	19.5	24.6	659.552
51232	Alashankou	2002	6	24.4	42.8	633.161
51232	Alashankou	2002	7	27.2	21.3	648.429
51232	Alashankou	2002	8	27.7	10.8	572.505
51232	Alashankou	2002	9	20	8.6	490.687
51232	Alashankou	2002	10	11.6	31.9	265.177
51232	Alashankou	2002	11	3.1	0.6	156.525
51232	Alashankou	2002	12	-11.2	9.7	94.4426
51232	Alashankou	2003	1	-12.6	2.4	173.098
51232	Alashankou	2003	2	-9.6	6	175.431
51232	Alashankou	2003	3	0.2	2.2	360.254
51232	Alashankou	2003	4	9.5	2.6	483.257
51232	Alashankou	2003	5	19.7	13.5	605.894
51232	Alashankou	2003	6	25.9	12.2	693.789
51232	Alashankou	2003	7	24.6	64.1	629.863
51232	Alashankou	2003	8	25.7	4.3	618.118
51232	Alashankou	2003	9	20.4	26.9	452.746
51232	Alashankou	2003	10	11	0.2	331.051
51232	Alashankou	2003	11	-1.1	4.7	171.113
51232	Alashankou	2003	12	-11.9	8.6	117.595
51232	Alashankou	2004	1	-16.2	11.6	159.321
51232	Alashankou	2004	2	-8.4	7.3	165.122
51232	Alashankou	2004	3	2.1	3.1	335.973
51232	Alashankou	2004	4	14.2	6.3	508.356
51232	Alashankou	2004	5	21	23.6	645.087
51232	Alashankou	2004	6	25.7	12	720.617
51232	Alashankou	2004	7	27.3	35.4	693.674
51232	Alashankou	2004	8	25.6	29	631.825
51232	Alashankou	2004	9	19.8	12.7	484.251
51232	Alashankou	2004	10	9.3	7.4	319.657
51232	Alashankou	2004	11	0.6	1.6	114.966
51232	Alashankou	2004	12	-7.6	14.2	119.818
51232	Alashankou	2005	1	-19.2	9.9	168.696
51232	Alashankou	2005	2	-18	5.1	258.48
51232	Alashankou	2005	3	1.5	5.2	309.422
51232	Alashankou	2005	4	13.9	2.9	584.168
51232	Alashankou	2005	5	20.4	24.8	653.586
51232	Alashankou	2005	6	26.8	22.1	727.961
51232	Alashankou	2005	7	28.7	49.6	679.558
51232	Alashankou	2005	8	24.5	33.5	501.409
51232	Alashankou	2005	9	21.7	11.1	476.444
51232	Alashankou	2005	10	11.3	0.6	301.165
51232	Alashankou	2005	11	2.3	5.5	181.264
51232	Alashankou	2005	12	-13	3.7	140.346
51232	Alashankou	2006	1	-18	3.7	184.332
51232	Alashankou	2006	2	-6.1	26.7	156.679
51232	Alashankou	2006	3	2.6	0.7	355.486
51232	Alashankou	2006	4	14.7	4.6	577.949
51232	Alashankou	2006	5	20.2	18	686.183
51232	Alashankou	2006	6	26.4	33	700.75
51232	Alashankou	2006	7	27.4	19.4	705.341
51232	Alashankou	2006	8	27.2	1.7	649.041
51232	Alashankou	2006	9	19.5	13.4	451.567
51232	Alashankou	2006	10	13.3	15.3	317.541
51232	Alashankou	2006	11	3.7	7.8	145.206
51232	Alashankou	2006	12	-8.8	7.1	90.2432
51232	Alashankou	2007	1	-13.9	7.6	146.425
51232	Alashankou	2007	2	-6.8	3	163.897
51232	Alashankou	2007	3	2.3	2.7	407.144
51232	Alashankou	2007	4	16.1	7	519.757
51232	Alashankou	2007	5	20	40	639.128
51232	Alashankou	2007	6	25.6	19.9	666.793
51232	Alashankou	2007	7	28	11.4	636.142
51232	Alashankou	2007	8	26.1	23.6	605.21
51232	Alashankou	2007	9	21.6	3.9	474.314
51232	Alashankou	2007	10	10	0.1	324.726
51232	Alashankou	2007	11	1.6	0	213.398
51232	Alashankou	2007	12	-9	26.2	94.5274
51232	Alashankou	2008	1	-18.5	2.9	167.373
51232	Alashankou	2008	2	-10.8	0.6	265.054
51232	Alashankou	2008	3	6.9	6.7	452.69
51232	Alashankou	2008	4	13.6	33.4	555.179
51232	Alashankou	2008	5	23.6	5.6	724.679
51232	Alashankou	2008	6	27.4	27.4	673.369
51232	Alashankou	2008	7	29.4	13.2	687.276
51232	Alashankou	2008	8	26.6	10.2	593.275
51232	Alashankou	2008	9	19.3	22.8	410.151
51232	Alashankou	2008	10	12.1	7	328.846
51232	Alashankou	2008	11	2.4	5.3	171.558
51232	Alashankou	2008	12	-8.2	3.8	130.291
51232	Alashankou	2009	1	-12.9	7.5	101.551
51232	Alashankou	2009	2	-7.5	1.6	235.208
51232	Alashankou	2009	3	4.3	3	444.749
51232	Alashankou	2009	4	15	18.9	532.117
51232	Alashankou	2009	5	19.5	19.1	680.244
51232	Alashankou	2009	6	24	24.5	694.191
51232	Alashankou	2009	7	27.2	4.1	698.473
51232	Alashankou	2009	8	25.6	32.7	616.091
51232	Alashankou	2009	9	18.7	16.8	446.069
51232	Alashankou	2009	10	13	7	325.649
51232	Alashankou	2009	11	-0.5	5.7	161.555
51232	Alashankou	2009	12	-10.9	5.9	125.691
51232	Alashankou	2010	1	-13	13.1	146.86
51232	Alashankou	2010	2	-14	1.7	249.964
51232	Alashankou	2010	3	-3.3	8.5	343.882
51232	Alashankou	2010	4	10.8	4.9	541.615
51232	Alashankou	2010	5	19.6	19.7	732.739
51232	Alashankou	2010	6	26.4	17	680.502
51232	Alashankou	2010	7	27.6	10.9	679.962
51232	Alashankou	2010	8	26.1	13.1	578.676
51232	Alashankou	2010	9	20.7	4.5	421.129
51232	Alashankou	2010	10	11.7	6.7	271.134
51232	Alashankou	2010	11	3.2	1.7	192.987
51232	Alashankou	2010	12	-9.2	2.5	136.282
51232	Alashankou	2011	1	-22	2.9	186.584
51232	Alashankou	2011	2	-8	7.5	140.74
51232	Alashankou	2011	3	-3.3	4.5	442.372
51232	Alashankou	2011	4	15.9	7.3	519.874
51232	Alashankou	2011	5	19.9	24.8	645.836
51232	Alashankou	2011	6	26.8	11.9	646.55
51232	Alashankou	2011	7	28.3	32.8	737.425
51232	Alashankou	2011	8	26.5	41.8	553.937
51232	Alashankou	2011	9	20.8	1.9	500.207
51232	Alashankou	2011	10	11.3	32	275.077
51232	Alashankou	2011	11	2	7.9	125.826
51232	Alashankou	2011	12	-8.7	7.3	92.4194
51232	Alashankou	2012	1	-20	3.3	156.761
51232	Alashankou	2012	2	-13.3	1.3	277.156
51232	Alashankou	2012	3	1.5	0.3	406.191
51232	Alashankou	2012	4	17.3	3.5	627.978
51232	Alashankou	2012	5	21.2	9.6	731.392
51232	Alashankou	2012	6	27.1	7.7	707.159
51232	Alashankou	2012	7	28.6	19.9	680.879
51232	Alashankou	2012	8	26.4	24	637.995
51232	Alashankou	2012	9	20.7	2.8	470.917
51232	Alashankou	2012	10	11.1	15.4	325.609
51232	Alashankou	2012	11	-1.7	8.7	219.613
51232	Alashankou	2012	12	-15.6	9	140.761
51232	Alashankou	2013	1	-14.3	4.2	136.543
51232	Alashankou	2013	2	-11.4	4.9	231.41
51232	Alashankou	2013	3	7	5.6	403.734
51232	Alashankou	2013	4	15	9.7	527.016
51232	Alashankou	2013	5	19.6	23.2	720.199
51232	Alashankou	2013	6	24.3	16.3	653.66
51232	Alashankou	2013	7	26.8	23.8	679.438
51232	Alashankou	2013	8	25.8	16.1	584.098
51232	Alashankou	2013	9	20.2	21.6	484.795
51232	Alashankou	2013	10	12.9	1.5	325.517
51232	Alashankou	2013	11	0.6	2.1	181.126
51232	Alashankou	2013	12	-5.5	9.8	79.6757
51232	Alashankou	2014	1	-14.6	4.6	130.819
51232	Alashankou	2014	2	-14.2	5.9	203.442
51232	Alashankou	2014	3	1	7.6	408.521
51232	Alashankou	2014	4	12.1	6.7	505.264
51232	Alashankou	2014	5	21	32.5	746.105
51232	Alashankou	2014	6	26.7	3.9	741.339
51232	Alashankou	2014	7	27.5	14.6	679.902
51232	Alashankou	2014	8	26.9	10.1	642.413
51232	Alashankou	2014	9	19.3	28.8	446.97
51232	Alashankou	2014	10	10.5	20.4	277.193
51232	Alashankou	2014	11	0.5	5.2	195.726
51232	Alashankou	2014	12	-12.3	5.9	100.684
51232	Alashankou	2015	1	-10.5	2.5	146.524
51232	Alashankou	2015	2	-7.9	2.7	233.75
51232	Alashankou	2015	3	2.9	17.7	378.178
51232	Alashankou	2015	4	14.5	21.7	551.198
51232	Alashankou	2015	5	22.4	23.8	665.815
51232	Alashankou	2015	6	26.3	8.3	680.349
51232	Alashankou	2015	7	30	9.1	731.028
51232	Alashankou	2015	8	25.8	22.5	598.59
51232	Alashankou	2015	9	17.1	3.9	421.978
51232	Alashankou	2015	10	10.2	13.4	278.06
51232	Alashankou	2015	11	2.9	12.7	108.85
51232	Alashankou	2015	12	-7.9	7.4	71.4562
51232	Alashankou	2016	1	-14.6	13.2	100.788
51232	Alashankou	2016	2	-14.5	6.2	237.296
51232	Alashankou	2016	3	4.3	1.9	342.158
51232	Alashankou	2016	4	16.2	14.2	550.237
51232	Alashankou	2016	5	18.7	44.8	625.434
51232	Alashankou	2016	6	26.6	41.5	673.415
51232	Alashankou	2016	7	27.7	30	636.459
51232	Alashankou	2016	8	26.7	14	644.279
51232	Alashankou	2016	9	22.8	12.6	501.212
51232	Alashankou	2016	11	-3.7	7.8	157.278
51232	Alashankou	2016	12	-6.1	9.2	75.7257
51232	Alashankou	2017	1	-16	1.9	128.52
51232	Alashankou	2017	2	-10.3	1.2	176.904
51232	Alashankou	2017	3	-0.7	2	262.676
51241	Tuoli	2000	1	-12	7.3	196.72
51241	Tuoli	2000	2	-8.7	3.7	300.719
51241	Tuoli	2000	3	-0.7	1.4	485.691
51241	Tuoli	2000	4	10.9	1.8	561.183
51241	Tuoli	2000	5	16.1	51.9	669.813
51241	Tuoli	2000	6	20.1	44.8	699.991
51241	Tuoli	2000	7	22.1	40.5	654.835
51241	Tuoli	2000	8	21.4	24.1	590.433
51241	Tuoli	2000	9	15.9	13.8	500.233
51241	Tuoli	2000	10	1.4	23.7	267.247
51241	Tuoli	2000	11	-5.4	15.5	193.109
51241	Tuoli	2000	12	-6.3	9.5	128.703
51241	Tuoli	2001	1	-11.6	11.2	167.394
51241	Tuoli	2001	2	-7.9	3.6	259.339
51241	Tuoli	2001	3	-0.1	1	536.207
51241	Tuoli	2001	4	6.5	27.3	543.62
51241	Tuoli	2001	5	17.3	29	757.957
51241	Tuoli	2001	6	21.2	14	707.337
51241	Tuoli	2001	7	20.4	77.6	647.096
51241	Tuoli	2001	8	20.7	42.8	613.064
51241	Tuoli	2001	9	14	18.3	449.561
51241	Tuoli	2001	10	6	25.8	312.739
51241	Tuoli	2001	11	1	6.6	229.192
51241	Tuoli	2001	12	-13.6	9.8	184.294
51241	Tuoli	2002	1	-6	1.7	213.322
51241	Tuoli	2002	2	-4.6	4.5	288.699
51241	Tuoli	2002	3	0.9	16.2	419.3
51241	Tuoli	2002	4	6.2	24.2	490.959
51241	Tuoli	2002	5	13.7	25.4	604.956
51241	Tuoli	2002	6	17.9	95.3	599.097
51241	Tuoli	2002	7	20.6	64.8	653.871
51241	Tuoli	2002	8	21.7	24.3	569.501
51241	Tuoli	2002	9	15.4	8.8	480.595
51241	Tuoli	2002	10	7.7	29.7	304.688
51241	Tuoli	2002	11	-0.2	9.3	208.152
51241	Tuoli	2002	12	-11.2	5.8	150.437
51241	Tuoli	2003	1	-7.2	8.8	207.602
51241	Tuoli	2003	2	-7.4	7.2	261.333
51241	Tuoli	2003	3	-3.2	2.8	446.922
51241	Tuoli	2003	4	4.4	17.2	536.522
51241	Tuoli	2003	5	13.6	52.7	637.459
51241	Tuoli	2003	6	19.8	39.9	700.209
51241	Tuoli	2003	7	18.3	55.3	641.674
51241	Tuoli	2003	8	19.5	9.6	665.813
51241	Tuoli	2003	9	15.4	38.5	451.703
51241	Tuoli	2003	10	8.1	2.4	351.12
51241	Tuoli	2003	11	-4.5	6.8	203.342
51241	Tuoli	2003	12	-8	15.2	158.62
51241	Tuoli	2004	1	-10.3	7.7	214.73
51241	Tuoli	2004	2	-5.3	6.7	308.63
51241	Tuoli	2004	3	-1.2	15.2	371.069
51241	Tuoli	2004	4	9.4	10.3	525.258
51241	Tuoli	2004	5	15.5	20.2	683.113
51241	Tuoli	2004	6	19.4	26.3	747.264
51241	Tuoli	2004	7	21.6	73.6	699.092
51241	Tuoli	2004	8	19.7	31.8	596.694
51241	Tuoli	2004	9	14	45.7	487.179
51241	Tuoli	2004	10	6.1	8	324.892
51241	Tuoli	2004	11	-1.4	23.5	187.562
51241	Tuoli	2004	12	-8.4	15.5	138.721
51241	Tuoli	2005	1	-12.2	2.8	213.984
51241	Tuoli	2005	2	-12.6	9.7	293.614
51241	Tuoli	2005	3	1.6	18	414.815
51241	Tuoli	2005	4	8.9	11.2	580.003
51241	Tuoli	2005	5	14.6	39	658.624
51241	Tuoli	2005	6	20.5	30.6	788.426
51241	Tuoli	2005	7	23.1	31.6	767.057
51241	Tuoli	2005	8	19.1	39.6	562.194
51241	Tuoli	2005	9	17	5.5	534.8
51241	Tuoli	2005	10	7.3	14.2	345.712
51241	Tuoli	2005	11	-1.3	17.1	223.684
51241	Tuoli	2005	12	-8.7	5.6	202.275
51241	Tuoli	2006	1	-13.5	6.7	223.709
51241	Tuoli	2006	2	-5.4	8.1	273.696
51241	Tuoli	2006	3	1.4	5	465.638
51241	Tuoli	2006	4	9.4	8.4	558.289
51241	Tuoli	2006	5	14.2	20.5	724.227
51241	Tuoli	2006	6	20.2	50.4	747.697
51241	Tuoli	2006	7	21.3	27.9	710.704
51241	Tuoli	2006	8	21.6	6.7	715.52
51241	Tuoli	2006	9	14.7	15.4	476.169
51241	Tuoli	2006	10	8.8	14.8	307.58
51241	Tuoli	2006	11	1.3	10	227.088
51241	Tuoli	2006	12	-7.2	10.2	166.438
51241	Tuoli	2007	1	-8.1	11.1	223.1
51241	Tuoli	2007	2	-4.7	12.4	295.376
51241	Tuoli	2007	3	-1.1	10.1	493.143
51241	Tuoli	2007	4	11.1	7.7	562.453
51241	Tuoli	2007	5	14.7	48.6	697.079
51241	Tuoli	2007	6	20	42.3	747.496
51241	Tuoli	2007	7	21.6	96.3	660.594
51241	Tuoli	2007	8	19.9	66	633.871
51241	Tuoli	2007	9	16.4	7.2	490.168
51241	Tuoli	2007	10	5.5	8.1	314.63
51241	Tuoli	2007	11	0.4	3.9	244.14
51241	Tuoli	2007	12	-8.2	16.3	158.597
51241	Tuoli	2008	1	-14	2.2	225.06
51241	Tuoli	2008	2	-9.7	3.9	324.331
51241	Tuoli	2008	3	3.6	8	474.555
51241	Tuoli	2008	4	8.3	36.5	556.292
51241	Tuoli	2008	5	18.1	12.1	736.073
51241	Tuoli	2008	6	21.6	80.2	693.291
51241	Tuoli	2008	7	23.2	26	730.68
51241	Tuoli	2008	8	21.7	13.3	641.186
51241	Tuoli	2008	9	14.2	49.5	409.642
51241	Tuoli	2008	10	7.8	14.3	336.912
51241	Tuoli	2008	11	-0.3	8.6	233.961
51241	Tuoli	2008	12	-7.7	4	168.807
51241	Tuoli	2009	1	-8.4	7	198.544
51241	Tuoli	2009	2	-8.2	16.5	308.933
51241	Tuoli	2009	3	0.1	9.4	461.295
51241	Tuoli	2009	4	9.2	35.2	492.06
51241	Tuoli	2009	5	13.6	31.8	691.849
51241	Tuoli	2009	6	17.9	16.3	660.095
51241	Tuoli	2009	7	20.9	25.6	691.192
51241	Tuoli	2009	8	19.9	25	600.141
51241	Tuoli	2009	9	13.7	27.8	432.215
51241	Tuoli	2009	10	8.2	15.2	330.528
51241	Tuoli	2009	11	-3.7	24.7	212.766
51241	Tuoli	2009	12	-9.7	12.4	168.242
51241	Tuoli	2010	1	-9.2	56.2	161.896
51241	Tuoli	2010	2	-11.6	30.2	266.248
51241	Tuoli	2010	3	-5.1	36.4	436.925
51241	Tuoli	2010	4	6.2	25.5	568.761
51241	Tuoli	2010	5	13	57.8	711.069
51241	Tuoli	2010	6	20	25.8	727.461
51241	Tuoli	2010	7	21.5	60.3	672.716
51241	Tuoli	2010	8	20.2	29.7	632.803
51241	Tuoli	2010	9	15.4	24.6	458.912
51241	Tuoli	2010	10	7.8	28.7	319.524
51241	Tuoli	2010	11	0.6	24.2	243.294
51241	Tuoli	2010	12	-8.4	33.2	160.408
51241	Tuoli	2011	1	-16.3	3.5	246.325
51241	Tuoli	2011	2	-7.7	8.8	272.878
51241	Tuoli	2011	3	-3.9	3.8	493.319
51241	Tuoli	2011	4	10.9	14.7	526.445
51241	Tuoli	2011	5	13.9	50.1	650.848
51241	Tuoli	2011	6	20	93.2	680.002
51241	Tuoli	2011	7	22.4	15.2	736.436
51241	Tuoli	2011	8	20.8	102	582.856
51241	Tuoli	2011	9	15.6	6	507.17
51241	Tuoli	2011	10	7.6	27.7	323.582
51241	Tuoli	2011	11	-2	20.1	189.559
[truncated: 8,829 more rows]
