# Supplementary material for: Response of grassland productivity to climate change and anthropogenic activities in arid regions of Central Asia
Source: PeerJ. 2020 Aug 31;8:e9797. doi: 10.7717/peerj.9797 (PMC7469937; doi:10.7717/peerj.9797)
Supplement: Data S1 [file peerj-08-9797-s001.zip › raw data/npp data/▓▌╡╪npp2001.tfw]

250.0000000000
0.0000000000
0.0000000000
-250.0000000000
750895.0583000043
5060611.2420000006
