# Supplementary material for: Response of grassland productivity to climate change and anthropogenic activities in arid regions of Central Asia
Source: PeerJ. 2020 Aug 31;8:e9797. doi: 10.7717/peerj.9797 (PMC7469937; doi:10.7717/peerj.9797)
Supplement: Data S1 [file peerj-08-9797-s001.zip › raw data/npp data/▓▌╡╪npp2001.tif.aux.xml]

<PAMDataset>
  <PAMRasterBand band="1">
    <Histograms>
      <HistItem>
        <HistMin>0</HistMin>
        <HistMax>682.24829101563</HistMax>
        <BucketCount>256</BucketCount>
        <IncludeOutOfRange>1</IncludeOutOfRange>
        <Approximate>0</Approximate>
        <HistCounts>355|66|349|1067|1389|725|149|142|239|597|1038|1627|2057|2578|3028|3945|4601|5970|7295|9131|9771|10380|11203|12741|14396|15123|15307|15976|17041|17747|17595|16706|14861|12822|10868|9564|8333|7827|7215|6157|5071|4382|3685|3238|2979|2507|2282|2208|2076|1832|1766|1536|1503|1377|1270|1184|1146|1140|1105|1070|954|924|885|845|871|773|749|818|798|740|777|746|721|731|743|708|710|690|708|699|658|688|722|638|664|629|608|588|639|588|585|613|554|550|525|585|573|573|563|548|533|567|509|576|521|517|523|502|518|517|491|536|487|494|490|524|511|524|520|462|525|536|591|570|547|547|530|580|551|552|548|571|599|580|641|584|616|637|584|527|585|576|581|567|587|552|607|620|591|643|635|654|630|712|692|694|672|762|725|719|784|730|795|826|838|893|912|865|942|921|929|1066|1010|1045|935|923|898|907|851|726|659|587|472|415|316|280|226|181|183|152|183|165|127|147|117|113|125|114|81|71|47|35|21|31|11|14|6|7|8|4|5|4|3|6|1|4|3|1|3|2|2|2|0|4|2|2|4|1|4|2|2|3|4|5|1|2|0|2|0|1|3|5|1|4|3|5|3|2|2|1|5|0|0|1|1|0</HistCounts>
      </HistItem>
    </Histograms>
    <Metadata>
      <MDI key="STATISTICS_MINIMUM">0</MDI>
      <MDI key="STATISTICS_MAXIMUM">682.24829101563</MDI>
      <MDI key="STATISTICS_MEAN">130.65428076636</MDI>
      <MDI key="STATISTICS_STDDEV">115.29362513828</MDI>
      <MDI key="STATISTICS_SKIPFACTORX">1</MDI>
      <MDI key="STATISTICS_SKIPFACTORY">1</MDI>
      <MDI key="STATISTICS_COVARIANCES">13292.6199975273</MDI>
    </Metadata>
  </PAMRasterBand>
</PAMDataset>
