# Supplementary material for: Response of grassland productivity to climate change and anthropogenic activities in arid regions of Central Asia
Source: PeerJ. 2020 Aug 31;8:e9797. doi: 10.7717/peerj.9797 (PMC7469937; doi:10.7717/peerj.9797)
Supplement: Data S1 [file peerj-08-9797-s001.zip › raw data/npp data/▓▌╡╪npp2002.tif.aux.xml]

<PAMDataset>
  <PAMRasterBand band="1">
    <Histograms>
      <HistItem>
        <HistMin>0</HistMin>
        <HistMax>615.12463378906</HistMax>
        <BucketCount>256</BucketCount>
        <IncludeOutOfRange>1</IncludeOutOfRange>
        <Approximate>0</Approximate>
        <HistCounts>353|2|2|16|118|353|272|342|405|636|738|719|918|1125|1407|2037|3026|4138|4575|5412|6115|6313|6888|8213|9751|12804|16225|18670|20385|20968|21158|20970|20129|19413|18193|16155|13568|10662|8325|6746|5186|3920|3275|2747|2443|2119|1919|1744|1684|1402|1384|1229|1070|1022|1023|932|967|871|825|830|850|815|785|731|790|763|771|719|741|760|703|711|651|676|666|667|667|668|649|665|601|635|636|592|589|589|550|523|516|527|552|523|576|538|548|486|527|491|534|517|453|480|470|494|479|466|475|469|481|495|518|453|501|523|455|472|531|533|465|496|503|506|527|507|555|535|530|518|522|578|545|545|558|571|590|617|585|652|660|677|655|659|702|696|760|790|764|760|804|845|827|858|856|845|898|915|876|945|896|965|887|942|954|916|936|975|894|853|886|849|791|787|759|645|625|572|558|531|476|460|442|392|329|303|251|241|202|198|148|157|97|73|71|69|54|48|32|22|25|29|20|17|12|12|13|15|9|9|10|5|1|5|8|8|5|4|1|8|7|5|3|5|3|5|9|1|5|3|3|3|0|4|5|2|1|2|2|4|2|1|1|0|2|0|2|0|0|0|0|0|2|0|1|0|0|1</HistCounts>
      </HistItem>
    </Histograms>
    <Metadata>
      <MDI key="STATISTICS_MINIMUM">0</MDI>
      <MDI key="STATISTICS_MAXIMUM">615.12463378906</MDI>
      <MDI key="STATISTICS_MEAN">118.6293753266</MDI>
      <MDI key="STATISTICS_STDDEV">99.465874389453</MDI>
      <MDI key="STATISTICS_SKIPFACTORX">1</MDI>
      <MDI key="STATISTICS_SKIPFACTORY">1</MDI>
      <MDI key="STATISTICS_COVARIANCES">9893.46016805845</MDI>
    </Metadata>
  </PAMRasterBand>
</PAMDataset>
