# Supplementary material for: Response of grassland productivity to climate change and anthropogenic activities in arid regions of Central Asia
Source: PeerJ. 2020 Aug 31;8:e9797. doi: 10.7717/peerj.9797 (PMC7469937; doi:10.7717/peerj.9797)
Supplement: Data S1 [file peerj-08-9797-s001.zip › raw data/npp data/▓▌╡╪npp2003.tif.aux.xml]

<PAMDataset>
  <PAMRasterBand band="1">
    <Histograms>
      <HistItem>
        <HistMin>0</HistMin>
        <HistMax>677.21026611328</HistMax>
        <BucketCount>256</BucketCount>
        <IncludeOutOfRange>1</IncludeOutOfRange>
        <Approximate>0</Approximate>
        <HistCounts>353|1|8|50|143|406|314|350|417|644|848|1020|1206|1414|1618|2107|2533|3385|4234|5177|6747|8492|11077|14279|16820|19198|20855|22255|23889|23008|19757|17295|16183|14331|11649|9489|8241|7291|6352|4925|4187|3545|2987|2551|2376|2103|1895|1791|1523|1492|1385|1257|1262|1203|1129|1213|1157|1101|1119|1083|1044|979|931|839|846|824|816|768|761|734|761|703|775|706|687|716|709|720|743|693|698|690|612|585|581|591|603|572|554|551|551|552|521|522|555|521|536|510|509|505|504|507|513|508|477|492|538|512|494|497|545|490|550|583|520|536|515|492|511|532|522|512|519|527|546|508|516|527|535|490|580|548|560|554|554|617|616|619|646|698|670|713|644|747|760|756|760|806|843|804|848|817|900|927|911|897|902|916|893|914|901|900|920|914|855|868|836|761|728|731|687|637|645|582|588|490|466|407|406|341|299|285|246|208|201|189|158|145|117|118|104|75|87|98|95|73|69|52|21|31|28|27|21|20|16|13|10|12|11|7|8|3|7|8|3|7|3|6|3|10|2|4|7|4|4|9|4|1|8|6|5|4|1|0|1|1|2|2|4|0|0|0|0|1|0|0|0|2|0|2|0|0|1|1|0|1</HistCounts>
      </HistItem>
    </Histograms>
    <Metadata>
      <MDI key="STATISTICS_MINIMUM">0</MDI>
      <MDI key="STATISTICS_MAXIMUM">677.21026611328</MDI>
      <MDI key="STATISTICS_MEAN">127.16449513379</MDI>
      <MDI key="STATISTICS_STDDEV">108.44911108327</MDI>
      <MDI key="STATISTICS_SKIPFACTORX">1</MDI>
      <MDI key="STATISTICS_SKIPFACTORY">1</MDI>
      <MDI key="STATISTICS_COVARIANCES">11761.2096947515</MDI>
    </Metadata>
  </PAMRasterBand>
</PAMDataset>
