# Supplementary material for: Response of grassland productivity to climate change and anthropogenic activities in arid regions of Central Asia
Source: PeerJ. 2020 Aug 31;8:e9797. doi: 10.7717/peerj.9797 (PMC7469937; doi:10.7717/peerj.9797)
Supplement: Data S1 [file peerj-08-9797-s001.zip › raw data/npp data/▓▌╡╪npp2004.tif.aux.xml]

<PAMDataset>
  <PAMRasterBand band="1">
    <Histograms>
      <HistItem>
        <HistMin>0</HistMin>
        <HistMax>659.72729492188</HistMax>
        <BucketCount>256</BucketCount>
        <IncludeOutOfRange>1</IncludeOutOfRange>
        <Approximate>0</Approximate>
        <HistCounts>353|1|31|143|391|622|701|741|680|884|890|1232|1671|2150|3058|3848|4454|4732|5452|6659|8273|11094|13868|16908|18175|18999|20492|22582|24227|23813|22868|18550|15388|13439|11767|9317|6445|4950|3703|2680|2194|1796|1509|1447|1378|1262|1201|1099|1070|1112|1003|982|960|951|887|882|843|891|831|807|769|818|756|786|810|742|700|754|732|696|626|633|637|618|631|610|645|544|527|571|522|545|542|542|492|527|544|493|509|527|469|446|438|427|446|458|428|436|414|470|435|430|425|460|376|392|444|403|439|424|460|423|439|491|438|453|455|446|466|501|463|487|527|543|528|503|515|502|518|545|496|569|554|559|547|565|611|573|586|552|623|581|596|591|612|613|672|644|664|717|723|683|715|784|698|761|826|784|832|836|816|807|763|865|853|835|838|855|893|848|803|855|830|768|769|712|709|617|590|502|521|442|393|386|345|327|279|249|221|205|180|168|146|120|104|83|82|75|51|48|44|33|24|18|23|19|15|10|6|8|4|3|3|8|2|5|3|0|3|2|5|8|4|6|3|0|3|2|5|4|1|4|3|3|5|1|2|1|0|1|0|1|1|0|0|0|1|0|0|0|0|0|1|0|1|0</HistCounts>
      </HistItem>
    </Histograms>
    <Metadata>
      <MDI key="STATISTICS_MINIMUM">0</MDI>
      <MDI key="STATISTICS_MAXIMUM">659.72729492188</MDI>
      <MDI key="STATISTICS_MEAN">119.8854717677</MDI>
      <MDI key="STATISTICS_STDDEV">108.92653987354</MDI>
      <MDI key="STATISTICS_SKIPFACTORX">1</MDI>
      <MDI key="STATISTICS_SKIPFACTORY">1</MDI>
      <MDI key="STATISTICS_COVARIANCES">11864.9910888225</MDI>
    </Metadata>
  </PAMRasterBand>
</PAMDataset>
