# Supplementary material for: Response of grassland productivity to climate change and anthropogenic activities in arid regions of Central Asia
Source: PeerJ. 2020 Aug 31;8:e9797. doi: 10.7717/peerj.9797 (PMC7469937; doi:10.7717/peerj.9797)
Supplement: Data S1 [file peerj-08-9797-s001.zip › raw data/npp data/▓▌╡╪npp2005.tif.aux.xml]

<PAMDataset>
  <PAMRasterBand band="1">
    <Histograms>
      <HistItem>
        <HistMin>0</HistMin>
        <HistMax>707.37835693359</HistMax>
        <BucketCount>256</BucketCount>
        <IncludeOutOfRange>1</IncludeOutOfRange>
        <Approximate>0</Approximate>
        <HistCounts>353|3|50|72|52|31|76|175|439|892|1467|2632|4610|6687|9555|10110|9837|9912|8614|7599|8230|9887|12232|15112|17499|18967|20619|20714|20112|17816|15287|12821|10666|8943|7809|6810|6002|5080|4466|3702|3314|2840|2570|2291|2013|1858|1688|1492|1296|1311|1148|1100|1085|952|940|964|938|928|886|934|887|808|861|807|871|854|793|776|796|773|757|729|751|728|749|724|655|661|675|709|683|634|669|592|626|603|581|598|562|544|575|546|555|529|544|532|543|533|496|489|537|483|505|467|505|547|549|503|521|543|578|546|550|531|605|544|600|566|605|573|664|668|616|647|678|708|699|668|666|687|699|735|688|707|700|744|685|685|696|686|713|714|650|752|705|696|719|760|757|788|781|809|800|822|831|773|798|778|785|813|750|789|804|755|790|721|685|653|636|594|556|542|483|452|423|393|367|350|319|328|270|221|174|159|151|107|89|65|57|59|39|39|36|32|38|26|32|27|21|18|18|14|11|9|17|13|4|5|5|5|6|4|1|3|4|1|3|1|2|2|1|2|2|1|3|4|0|4|5|4|2|1|0|1|1|1|1|1|0|0|1|0|1|1|2|5|5|5|2|2|5|3|3|2|2|1</HistCounts>
      </HistItem>
    </Histograms>
    <Metadata>
      <MDI key="STATISTICS_MINIMUM">0</MDI>
      <MDI key="STATISTICS_MAXIMUM">707.37835693359</MDI>
      <MDI key="STATISTICS_MEAN">124.46659213943</MDI>
      <MDI key="STATISTICS_STDDEV">112.26900313609</MDI>
      <MDI key="STATISTICS_SKIPFACTORX">1</MDI>
      <MDI key="STATISTICS_SKIPFACTORY">1</MDI>
      <MDI key="STATISTICS_COVARIANCES">12604.3290651706</MDI>
    </Metadata>
  </PAMRasterBand>
</PAMDataset>
