# Supplementary material for: Response of grassland productivity to climate change and anthropogenic activities in arid regions of Central Asia
Source: PeerJ. 2020 Aug 31;8:e9797. doi: 10.7717/peerj.9797 (PMC7469937; doi:10.7717/peerj.9797)
Supplement: Data S1 [file peerj-08-9797-s001.zip › raw data/npp data/▓▌╡╪npp2006.tif.aux.xml]

<PAMDataset>
  <PAMRasterBand band="1">
    <Histograms>
      <HistItem>
        <HistMin>0</HistMin>
        <HistMax>626.70819091797</HistMax>
        <BucketCount>256</BucketCount>
        <IncludeOutOfRange>1</IncludeOutOfRange>
        <Approximate>0</Approximate>
        <HistCounts>355|0|3|3|31|42|39|83|91|102|151|190|257|329|436|604|858|1295|1837|2531|3071|3640|4444|5663|7104|8935|10707|12858|15566|16745|18410|19495|20107|20409|20318|20581|19691|17058|14052|11307|9283|7769|6562|5512|4808|4187|3680|3083|2715|2270|1977|1751|1601|1410|1239|1280|1088|1108|1008|1075|1041|990|901|921|942|918|876|842|865|789|827|817|728|773|728|720|689|691|668|658|637|598|616|578|612|607|539|568|552|574|562|533|523|550|519|545|560|508|553|551|532|509|515|517|520|525|495|504|534|536|517|517|561|552|552|576|561|573|592|579|606|599|587|631|669|656|660|688|689|662|671|727|744|782|791|736|777|804|832|816|877|819|869|897|927|903|959|981|900|940|964|989|938|962|940|997|918|961|934|870|844|865|854|842|818|802|745|678|641|609|523|480|378|387|316|271|275|215|234|182|182|132|131|113|99|93|63|85|65|41|45|43|37|32|24|27|21|16|23|12|14|14|12|11|14|10|15|12|7|10|5|2|6|9|3|3|5|4|4|2|3|2|1|3|1|2|1|2|1|0|1|1|1|0|0|1|3|2|1|0|1|2|3|1|1|1|1|1|2|1|2|2|2|1|2|0</HistCounts>
      </HistItem>
    </Histograms>
    <Metadata>
      <MDI key="STATISTICS_MINIMUM">0</MDI>
      <MDI key="STATISTICS_MAXIMUM">626.70819091797</MDI>
      <MDI key="STATISTICS_MEAN">125.62381898785</MDI>
      <MDI key="STATISTICS_STDDEV">94.503182240622</MDI>
      <MDI key="STATISTICS_SKIPFACTORX">1</MDI>
      <MDI key="STATISTICS_SKIPFACTORY">1</MDI>
      <MDI key="STATISTICS_COVARIANCES">8930.85145360419</MDI>
    </Metadata>
  </PAMRasterBand>
</PAMDataset>
