# Supplementary material for: Response of grassland productivity to climate change and anthropogenic activities in arid regions of Central Asia
Source: PeerJ. 2020 Aug 31;8:e9797. doi: 10.7717/peerj.9797 (PMC7469937; doi:10.7717/peerj.9797)
Supplement: Data S1 [file peerj-08-9797-s001.zip › raw data/npp data/▓▌╡╪npp2007.tif.aux.xml]

<PAMDataset>
  <PAMRasterBand band="1">
    <Histograms>
      <HistItem>
        <HistMin>0</HistMin>
        <HistMax>699.63525390625</HistMax>
        <BucketCount>256</BucketCount>
        <IncludeOutOfRange>1</IncludeOutOfRange>
        <Approximate>0</Approximate>
        <HistCounts>353|0|1|31|121|442|835|1824|3919|4757|2767|1856|1961|2656|4381|8037|8872|7913|6922|6482|8079|11590|15885|20787|25347|26679|25091|22807|19760|17371|15202|12701|11129|9092|6973|5492|4415|3435|2605|2085|1762|1484|1219|1137|1068|996|1000|917|911|891|923|892|888|913|939|914|879|865|891|831|818|832|847|840|826|763|808|740|806|770|762|722|700|715|630|665|655|582|606|569|575|568|564|551|548|587|500|530|573|537|529|511|502|510|490|507|524|541|493|514|515|475|541|478|497|523|498|508|519|503|531|555|570|545|560|605|597|580|561|602|614|635|588|623|561|610|586|637|637|629|673|664|654|667|712|615|699|635|663|664|666|666|699|661|713|691|661|714|709|696|715|726|728|746|793|719|802|723|745|745|677|719|728|715|644|624|592|586|603|588|498|485|484|440|361|357|321|321|261|298|270|245|182|149|139|115|96|83|95|64|63|51|43|31|39|22|24|18|17|14|13|12|8|9|6|7|6|8|3|5|4|5|2|2|3|6|2|1|3|1|3|0|3|4|3|1|0|1|1|1|6|3|0|0|1|3|2|3|0|4|2|6|3|4|2|4|2|1|1|0|0|0|1|0|0|1</HistCounts>
      </HistItem>
    </Histograms>
    <Metadata>
      <MDI key="STATISTICS_MINIMUM">0</MDI>
      <MDI key="STATISTICS_MAXIMUM">699.63525390625</MDI>
      <MDI key="STATISTICS_MEAN">118.24634172943</MDI>
      <MDI key="STATISTICS_STDDEV">108.86550420922</MDI>
      <MDI key="STATISTICS_SKIPFACTORX">1</MDI>
      <MDI key="STATISTICS_SKIPFACTORY">1</MDI>
      <MDI key="STATISTICS_COVARIANCES">11851.6980067266</MDI>
    </Metadata>
  </PAMRasterBand>
</PAMDataset>
