# Supplementary material for: Response of grassland productivity to climate change and anthropogenic activities in arid regions of Central Asia
Source: PeerJ. 2020 Aug 31;8:e9797. doi: 10.7717/peerj.9797 (PMC7469937; doi:10.7717/peerj.9797)
Supplement: Data S1 [file peerj-08-9797-s001.zip › raw data/npp data/▓▌╡╪npp2008.tif.aux.xml]

<PAMDataset>
  <PAMRasterBand band="1">
    <Histograms>
      <HistItem>
        <HistMin>0</HistMin>
        <HistMax>610.42053222656</HistMax>
        <BucketCount>256</BucketCount>
        <IncludeOutOfRange>1</IncludeOutOfRange>
        <Approximate>0</Approximate>
        <HistCounts>356|115|1454|8106|8726|3968|5962|11186|10184|4154|1434|842|1113|1733|2867|4994|8043|11711|15087|17695|20541|23573|25738|27324|26136|21035|15404|12256|10042|7820|5911|4514|3237|2371|1955|1618|1369|1293|1140|1069|1012|1094|1031|1021|951|940|889|903|874|870|841|874|806|820|864|797|804|861|840|765|745|761|730|767|723|752|693|711|676|636|600|635|615|579|589|573|607|523|566|541|494|523|498|499|476|495|465|517|506|454|488|469|528|501|529|522|516|529|535|529|552|546|535|548|559|592|647|600|617|622|630|656|638|677|660|634|683|670|686|710|611|659|676|734|687|743|702|713|703|678|737|659|754|691|741|712|731|748|718|718|729|675|741|740|668|730|737|711|791|698|673|702|662|695|664|696|700|691|651|622|583|615|584|586|538|522|491|497|480|441|423|381|403|387|345|334|292|274|276|259|235|199|183|163|163|123|120|110|79|81|88|67|58|48|44|54|28|26|15|17|16|9|16|11|6|5|7|2|5|3|5|4|2|3|3|6|2|0|2|2|1|3|2|3|1|3|0|1|4|1|4|3|2|2|1|0|1|0|3|2|1|2|1|2|5|2|3|2|4|1|1|1|1|0|0|1</HistCounts>
      </HistItem>
    </Histograms>
    <Metadata>
      <MDI key="STATISTICS_MINIMUM">0</MDI>
      <MDI key="STATISTICS_MAXIMUM">610.42053222656</MDI>
      <MDI key="STATISTICS_MEAN">94.049547394369</MDI>
      <MDI key="STATISTICS_STDDEV">98.481101448892</MDI>
      <MDI key="STATISTICS_SKIPFACTORX">1</MDI>
      <MDI key="STATISTICS_SKIPFACTORY">1</MDI>
      <MDI key="STATISTICS_COVARIANCES">9698.52734258703</MDI>
    </Metadata>
  </PAMRasterBand>
</PAMDataset>
