# Supplementary material for: Response of grassland productivity to climate change and anthropogenic activities in arid regions of Central Asia
Source: PeerJ. 2020 Aug 31;8:e9797. doi: 10.7717/peerj.9797 (PMC7469937; doi:10.7717/peerj.9797)
Supplement: Data S1 [file peerj-08-9797-s001.zip › raw data/npp data/▓▌╡╪npp2009.tif.aux.xml]

<PAMDataset>
  <PAMRasterBand band="1">
    <Histograms>
      <HistItem>
        <HistMin>0</HistMin>
        <HistMax>654.3798828125</HistMax>
        <BucketCount>256</BucketCount>
        <IncludeOutOfRange>1</IncludeOutOfRange>
        <Approximate>0</Approximate>
        <HistCounts>353|6|50|241|955|2017|2720|1475|986|1380|1977|2677|3927|3760|3513|3989|4709|5890|6945|8656|11062|13652|15926|17071|18231|18799|19373|19440|18713|17698|16669|14468|12687|11266|10221|8728|7345|6401|5318|4228|3439|2718|2094|1792|1605|1461|1410|1219|1264|1254|1142|1093|1103|1021|1025|957|907|957|907|837|899|826|805|842|791|768|760|781|784|716|739|723|727|638|642|638|637|643|552|614|571|554|574|579|515|512|511|508|514|524|520|474|521|457|534|526|467|491|478|469|501|504|509|496|528|507|491|513|525|551|578|599|544|577|573|559|592|561|566|553|617|603|609|577|644|669|681|678|680|666|710|714|725|705|756|737|760|798|753|805|840|847|810|807|874|875|846|857|865|858|885|802|910|820|825|816|813|806|783|801|691|693|629|614|598|518|472|421|386|404|345|312|253|278|261|200|182|165|143|132|89|70|65|58|49|43|39|27|31|20|18|8|11|7|8|11|3|4|2|5|3|0|0|2|1|4|6|1|1|1|0|2|6|0|1|5|1|2|3|1|1|0|2|2|1|1|0|1|3|5|1|0|1|3|2|4|2|2|3|2|2|2|1|1|2|1|0|1|1|2|2|1|1|2|0|1</HistCounts>
      </HistItem>
    </Histograms>
    <Metadata>
      <MDI key="STATISTICS_MINIMUM">0</MDI>
      <MDI key="STATISTICS_MAXIMUM">654.3798828125</MDI>
      <MDI key="STATISTICS_MEAN">112.09256135541</MDI>
      <MDI key="STATISTICS_STDDEV">98.396910867425</MDI>
      <MDI key="STATISTICS_SKIPFACTORX">1</MDI>
      <MDI key="STATISTICS_SKIPFACTORY">1</MDI>
      <MDI key="STATISTICS_COVARIANCES">9681.95206825205</MDI>
    </Metadata>
  </PAMRasterBand>
</PAMDataset>
