# Supplementary material for: Response of grassland productivity to climate change and anthropogenic activities in arid regions of Central Asia
Source: PeerJ. 2020 Aug 31;8:e9797. doi: 10.7717/peerj.9797 (PMC7469937; doi:10.7717/peerj.9797)
Supplement: Data S1 [file peerj-08-9797-s001.zip › raw data/npp data/▓▌╡╪npp2010.tif.aux.xml]

<PAMDataset>
  <PAMRasterBand band="1">
    <Histograms>
      <HistItem>
        <HistMin>0</HistMin>
        <HistMax>626.35290527344</HistMax>
        <BucketCount>256</BucketCount>
        <IncludeOutOfRange>1</IncludeOutOfRange>
        <Approximate>0</Approximate>
        <HistCounts>579|35|19|38|106|273|508|798|926|689|456|303|407|556|834|1122|1541|2177|2858|3733|4821|6107|7690|9179|11622|14296|17380|20007|21933|22545|22308|22142|21081|18523|15391|12697|10529|8773|7549|6039|5188|4658|4018|3681|3275|2938|2636|2370|2144|1950|1715|1654|1623|1468|1394|1312|1252|1187|1147|1051|992|1014|967|870|874|893|838|860|759|776|794|784|700|694|682|648|665|621|649|634|551|617|595|607|531|525|529|556|490|517|540|487|495|481|482|451|503|465|488|414|470|437|462|467|439|457|441|447|456|474|453|474|440|457|455|465|519|460|451|530|462|542|528|549|543|526|581|605|584|564|637|636|648|632|693|671|703|714|700|697|712|753|752|749|817|789|828|844|839|883|757|797|845|841|793|825|836|779|831|861|814|814|845|766|796|757|723|771|728|700|654|654|615|632|574|587|531|524|493|457|441|372|401|359|328|303|243|244|180|173|136|110|109|88|76|63|54|55|50|31|38|23|24|15|9|15|10|12|3|7|3|5|6|4|3|6|4|3|2|3|4|4|3|1|2|2|4|2|0|2|1|2|0|1|3|1|1|0|0|3|2|0|1|4|2|1|1|2|0|1|0|0|0|0|1|0</HistCounts>
      </HistItem>
    </Histograms>
    <Metadata>
      <MDI key="STATISTICS_MINIMUM">0</MDI>
      <MDI key="STATISTICS_MAXIMUM">626.35290527344</MDI>
      <MDI key="STATISTICS_MEAN">121.13050606253</MDI>
      <MDI key="STATISTICS_STDDEV">100.01625138741</MDI>
      <MDI key="STATISTICS_SKIPFACTORX">1</MDI>
      <MDI key="STATISTICS_SKIPFACTORY">1</MDI>
      <MDI key="STATISTICS_COVARIANCES">10003.2505415892</MDI>
    </Metadata>
  </PAMRasterBand>
</PAMDataset>
