# Supplementary material for: Response of grassland productivity to climate change and anthropogenic activities in arid regions of Central Asia
Source: PeerJ. 2020 Aug 31;8:e9797. doi: 10.7717/peerj.9797 (PMC7469937; doi:10.7717/peerj.9797)
Supplement: Data S1 [file peerj-08-9797-s001.zip › raw data/npp data/▓▌╡╪npp2011.tif.aux.xml]

<PAMDataset>
  <PAMRasterBand band="1">
    <Histograms>
      <HistItem>
        <HistMin>0</HistMin>
        <HistMax>689.33209228516</HistMax>
        <BucketCount>256</BucketCount>
        <IncludeOutOfRange>1</IncludeOutOfRange>
        <Approximate>0</Approximate>
        <HistCounts>374|241|1894|149|133|345|480|729|848|805|881|1258|1743|2259|2293|1623|1574|1981|3176|4601|6164|8312|10521|13595|17269|20062|21487|22043|22552|22977|21640|19348|16189|14380|11877|9824|8143|6618|4943|4256|3809|3388|2900|2766|2378|2178|1895|1685|1532|1407|1359|1244|1192|1084|1076|1002|910|902|862|858|790|835|751|762|774|736|727|763|780|690|730|682|696|693|660|682|642|626|650|610|623|593|601|590|553|525|555|514|507|502|451|487|492|468|486|483|502|495|455|451|417|479|414|478|414|451|458|437|456|455|464|446|452|447|468|449|435|425|448|434|444|484|466|458|460|482|457|466|469|528|475|495|514|490|552|511|518|532|490|595|553|557|535|535|540|565|575|607|590|543|605|632|601|630|622|658|723|693|714|692|702|753|722|731|756|745|722|806|781|774|785|855|839|821|829|805|812|717|757|753|740|749|691|710|671|693|600|615|555|533|521|476|427|428|347|283|321|240|232|185|175|137|134|122|104|89|73|59|63|52|27|26|29|26|22|16|11|9|5|9|2|7|6|5|4|0|5|3|1|1|5|1|3|4|3|1|1|2|0|2|3|3|2|3|4|3|1|0|2|2|1|2|2|2|1|0</HistCounts>
      </HistItem>
    </Histograms>
    <Metadata>
      <MDI key="STATISTICS_MINIMUM">0</MDI>
      <MDI key="STATISTICS_MAXIMUM">689.33209228516</MDI>
      <MDI key="STATISTICS_MEAN">133.35496299046</MDI>
      <MDI key="STATISTICS_STDDEV">121.04785291484</MDI>
      <MDI key="STATISTICS_SKIPFACTORX">1</MDI>
      <MDI key="STATISTICS_SKIPFACTORY">1</MDI>
      <MDI key="STATISTICS_COVARIANCES">14652.5826952927</MDI>
    </Metadata>
  </PAMRasterBand>
</PAMDataset>
