# Supplementary material for: Response of grassland productivity to climate change and anthropogenic activities in arid regions of Central Asia
Source: PeerJ. 2020 Aug 31;8:e9797. doi: 10.7717/peerj.9797 (PMC7469937; doi:10.7717/peerj.9797)
Supplement: Data S1 [file peerj-08-9797-s001.zip › raw data/npp data/▓▌╡╪npp2012.tif.aux.xml]

<PAMDataset>
  <PAMRasterBand band="1">
    <Histograms>
      <HistItem>
        <HistMin>0</HistMin>
        <HistMax>660.17248535156</HistMax>
        <BucketCount>256</BucketCount>
        <IncludeOutOfRange>1</IncludeOutOfRange>
        <Approximate>0</Approximate>
        <HistCounts>395|29|1049|3365|3045|2553|1154|301|205|357|636|944|1595|3202|5118|6298|6298|6708|7144|9405|12936|16075|20255|24421|27516|27386|24851|21183|17351|14488|11941|9677|8347|6688|5936|5058|4329|3423|2653|2062|1702|1489|1335|1198|1052|1058|1023|963|973|949|977|954|907|865|885|847|883|855|882|858|866|802|841|768|787|815|756|763|749|744|712|715|614|612|640|588|579|549|492|509|525|450|479|465|461|466|458|419|417|422|395|395|398|379|377|372|374|368|366|392|353|343|331|358|309|312|342|396|373|332|369|355|378|372|353|376|354|398|395|377|385|407|376|354|385|369|365|415|434|392|401|417|432|373|438|426|437|452|404|453|454|409|446|477|468|415|491|444|473|468|471|529|474|506|552|506|529|543|525|581|548|558|626|625|642|624|693|675|694|679|731|679|770|801|796|777|770|765|833|815|806|810|788|791|785|753|701|732|732|711|666|701|628|554|645|583|536|486|482|442|421|418|348|346|289|288|249|240|232|215|171|163|158|116|121|93|91|73|77|51|50|50|40|36|32|33|21|25|19|14|18|13|10|7|5|3|4|4|9|2|2|3|1|0|0|1|0|0|1|2|2|1|0|0|1|1</HistCounts>
      </HistItem>
    </Histograms>
    <Metadata>
      <MDI key="STATISTICS_MINIMUM">0</MDI>
      <MDI key="STATISTICS_MAXIMUM">660.17248535156</MDI>
      <MDI key="STATISTICS_MEAN">121.19625779363</MDI>
      <MDI key="STATISTICS_STDDEV">125.18926325331</MDI>
      <MDI key="STATISTICS_SKIPFACTORX">1</MDI>
      <MDI key="STATISTICS_SKIPFACTORY">1</MDI>
      <MDI key="STATISTICS_COVARIANCES">15672.351633907</MDI>
    </Metadata>
  </PAMRasterBand>
</PAMDataset>
