# Supplementary material for: Response of grassland productivity to climate change and anthropogenic activities in arid regions of Central Asia
Source: PeerJ. 2020 Aug 31;8:e9797. doi: 10.7717/peerj.9797 (PMC7469937; doi:10.7717/peerj.9797)
Supplement: Data S1 [file peerj-08-9797-s001.zip › raw data/npp data/▓▌╡╪npp2013.tif.aux.xml]

<PAMDataset>
  <PAMRasterBand band="1">
    <Histograms>
      <HistItem>
        <HistMin>0</HistMin>
        <HistMax>733.01904296875</HistMax>
        <BucketCount>256</BucketCount>
        <IncludeOutOfRange>1</IncludeOutOfRange>
        <Approximate>0</Approximate>
        <HistCounts>398|11|17|59|220|359|522|761|1230|1301|1560|1560|1640|1364|1169|1251|1494|2024|2797|3122|3571|4222|4960|6358|8471|11421|14668|17053|19092|20397|21399|21956|22716|22062|18943|14983|11910|9409|7983|7153|6567|5671|4847|4269|3597|3128|2793|2456|2164|1942|1699|1618|1465|1324|1265|1202|1131|1070|1073|1093|1036|991|989|931|849|829|849|757|821|799|740|724|755|754|742|727|736|637|732|718|667|655|600|663|620|643|613|547|564|568|570|566|542|554|522|526|554|541|506|497|536|527|480|524|507|524|460|480|507|468|499|498|476|496|517|511|489|588|530|535|554|508|551|513|532|574|566|571|632|651|604|628|610|582|597|638|601|637|607|608|632|539|562|596|607|595|598|586|634|654|697|679|673|702|761|772|786|788|776|807|836|803|856|840|935|874|929|909|903|866|791|774|771|744|728|674|689|619|568|568|543|460|473|436|438|406|350|302|269|251|222|210|174|152|108|116|107|82|78|59|55|36|44|40|27|25|25|19|14|15|15|14|9|6|5|6|6|13|5|9|6|2|0|4|3|7|3|3|4|5|2|2|2|2|4|3|4|1|6|5|2|3|2|4|3|1|3|5|3|1|2|3|3|3|4|1</HistCounts>
      </HistItem>
    </Histograms>
    <Metadata>
      <MDI key="STATISTICS_MINIMUM">0</MDI>
      <MDI key="STATISTICS_MAXIMUM">733.01904296875</MDI>
      <MDI key="STATISTICS_MEAN">145.22759635847</MDI>
      <MDI key="STATISTICS_STDDEV">120.17231171517</MDI>
      <MDI key="STATISTICS_SKIPFACTORX">1</MDI>
      <MDI key="STATISTICS_SKIPFACTORY">1</MDI>
      <MDI key="STATISTICS_COVARIANCES">14441.3845029686</MDI>
    </Metadata>
  </PAMRasterBand>
</PAMDataset>
