# Supplementary material for: Response of grassland productivity to climate change and anthropogenic activities in arid regions of Central Asia
Source: PeerJ. 2020 Aug 31;8:e9797. doi: 10.7717/peerj.9797 (PMC7469937; doi:10.7717/peerj.9797)
Supplement: Data S1 [file peerj-08-9797-s001.zip › raw data/npp data/▓▌╡╪npp2014.tif.aux.xml]

<PAMDataset>
  <PAMRasterBand band="1">
    <Histograms>
      <HistItem>
        <HistMin>0</HistMin>
        <HistMax>654.29016113281</HistMax>
        <BucketCount>256</BucketCount>
        <IncludeOutOfRange>1</IncludeOutOfRange>
        <Approximate>0</Approximate>
        <HistCounts>439|36|151|1470|4052|5203|8395|4368|1230|677|1030|1803|3412|6002|8703|10444|8452|5782|6076|8233|10440|13216|15754|18960|21399|22195|22226|22242|19928|15726|13147|11956|10048|7714|5361|3950|3317|2737|2094|1709|1468|1282|1214|1176|1080|1031|1049|927|923|887|915|848|854|838|838|806|836|761|815|788|750|768|756|771|755|773|699|706|693|719|698|669|604|602|615|560|564|537|549|562|557|572|537|530|513|539|481|492|442|472|445|454|444|452|447|447|462|422|428|414|419|394|415|366|455|405|444|426|420|402|436|457|469|422|460|506|484|494|549|494|496|529|525|520|577|536|553|564|567|568|610|571|583|632|636|650|622|628|677|670|687|678|704|687|756|761|800|764|805|826|835|894|889|843|961|948|939|962|1020|989|1064|1014|987|1006|974|901|933|901|790|790|701|695|660|608|516|496|423|417|343|322|258|231|231|173|185|151|134|111|78|81|69|56|54|46|37|25|33|13|17|5|15|10|6|6|6|7|7|5|3|2|2|4|1|0|2|3|6|3|3|4|2|2|1|1|3|3|3|3|6|3|3|3|2|0|2|0|0|2|1|0|0|1|3|0|0|2|0|0|1|2|0|0|0|0|0|1</HistCounts>
      </HistItem>
    </Histograms>
    <Metadata>
      <MDI key="STATISTICS_MINIMUM">0</MDI>
      <MDI key="STATISTICS_MAXIMUM">654.29016113281</MDI>
      <MDI key="STATISTICS_MEAN">110.75273662618</MDI>
      <MDI key="STATISTICS_STDDEV">109.36312674488</MDI>
      <MDI key="STATISTICS_SKIPFACTORX">1</MDI>
      <MDI key="STATISTICS_SKIPFACTORY">1</MDI>
      <MDI key="STATISTICS_COVARIANCES">11960.2934914158</MDI>
    </Metadata>
  </PAMRasterBand>
</PAMDataset>
