# Supplementary material for: Response of grassland productivity to climate change and anthropogenic activities in arid regions of Central Asia
Source: PeerJ. 2020 Aug 31;8:e9797. doi: 10.7717/peerj.9797 (PMC7469937; doi:10.7717/peerj.9797)
Supplement: Data S1 [file peerj-08-9797-s001.zip › raw data/npp data/▓▌╡╪npp2015.tif.aux.xml]

<PAMDataset>
  <PAMRasterBand band="1">
    <Histograms>
      <HistItem>
        <HistMin>0</HistMin>
        <HistMax>668.85772705078</HistMax>
        <BucketCount>256</BucketCount>
        <IncludeOutOfRange>1</IncludeOutOfRange>
        <Approximate>0</Approximate>
        <HistCounts>444|35|36|87|239|587|1782|2649|2395|1838|1398|2177|3966|6416|6841|5691|5084|5993|8960|13009|15590|18366|20584|21752|21311|19524|17833|16423|15720|13817|11783|9967|9002|7980|7328|6442|5706|4839|4119|3457|3160|2547|2267|2034|1715|1514|1403|1218|1127|1079|1032|964|952|913|836|817|751|763|694|666|682|721|724|663|689|662|677|662|626|617|646|662|630|654|624|555|578|642|583|605|559|631|614|515|548|525|478|546|538|516|469|500|463|527|473|468|460|448|489|468|466|427|438|476|472|482|440|494|432|487|451|464|503|467|490|468|506|496|498|513|512|555|525|532|549|533|540|577|565|553|545|597|603|561|610|581|615|607|617|639|647|679|657|636|703|688|719|730|762|752|814|876|783|846|878|862|907|936|878|899|911|941|891|860|923|895|859|831|831|773|784|756|727|650|633|612|594|535|500|472|451|417|368|319|310|251|240|189|183|134|122|126|102|85|72|72|69|48|49|42|41|41|46|36|31|22|21|18|11|13|6|8|12|7|7|8|6|3|5|3|6|4|1|7|0|1|5|0|0|3|3|2|1|2|4|1|2|2|0|2|1|2|1|5|3|2|4|8|7|8|4|2|3|0|0|1</HistCounts>
      </HistItem>
    </Histograms>
    <Metadata>
      <MDI key="STATISTICS_MINIMUM">0</MDI>
      <MDI key="STATISTICS_MAXIMUM">668.85772705078</MDI>
      <MDI key="STATISTICS_MEAN">118.08704161876</MDI>
      <MDI key="STATISTICS_STDDEV">113.11998813435</MDI>
      <MDI key="STATISTICS_SKIPFACTORX">1</MDI>
      <MDI key="STATISTICS_SKIPFACTORY">1</MDI>
      <MDI key="STATISTICS_COVARIANCES">12796.1317155152</MDI>
    </Metadata>
  </PAMRasterBand>
</PAMDataset>
